# Supplementary material for: Catalytically potent and selective clusterzymes for modulation of neuroinflammation through single-atom substitutions
Source: Nat Commun. 2021 Jan 7;12:114. doi: 10.1038/s41467-020-20275-0 (PMC7791071; doi:10.1038/s41467-020-20275-0)
Supplement: Supplementary file 4 — Source Data [file 41467_2020_20275_MOESM4_ESM.xlsx]

## Sheet: Figure 1
Figure 1b					Figure 1c							Figure 1d				Figure 1e
Wavelength	Au25	Au24Cu1	Au24Cd1		m/z	Au25	m/z	Au24Cu1	m/z	Au24Cd1		R	Cu K edge	Fit		R	Cd L edge	Fit
300	2.924	2.706	3.56843		2200.01	59	2200	76	2200	121		0	0.05649	0.05652		0	0.16432	0.15536
301	2.793	2.666	3.51256		2200.01	59	2200.01	77	2200.01	124		0.03068	0.05629	0.05623		0.03068	0.16361	0.15478
302	2.786	2.629	3.50138		2200.02	57	2200.02	81	2200.02	114		0.06136	0.05572	0.05541		0.06136	0.16148	0.15304
303	2.839	2.621	3.45482		2200.03	53	2200.02	85	2200.02	110		0.09204	0.0549	0.05419		0.09204	0.15796	0.15018
304	2.79	2.594	3.39336		2200.04	50	2200.03	92	2200.03	96		0.12272	0.054	0.05278		0.12272	0.15306	0.14622
305	2.686	2.563	3.38777		2200.04	54	2200.04	90	2200.04	85		0.1534	0.05324	0.05144		0.1534	0.14684	0.14123
306	2.704	2.525	3.34121		2200.05	61	2200.05	85	2200.05	70		0.18408	0.05283	0.05051		0.18408	0.13935	0.13529
307	2.67	2.513	3.30024		2200.06	68	2200.05	75	2200.05	63		0.21476	0.05298	0.05025		0.21476	0.13067	0.12852
308	2.666	2.484	3.26671		2200.07	70	2200.06	71	2200.06	56		0.24544	0.05378	0.05087		0.24544	0.12092	0.12108
309	2.633	2.46	3.22574		2200.07	65	2200.07	66	2200.07	58		0.27612	0.05523	0.05239		0.27612	0.11026	0.11321
310	2.604	2.429	3.18477		2200.08	53	2200.08	57	2200.08	59		0.3068	0.0572	0.05468		0.3068	0.09893	0.10522
311	2.553	2.41	3.15683		2200.09	51	2200.08	49	2200.08	58		0.33748	0.05946	0.05746		0.33748	0.08732	0.09758
312	2.564	2.395	3.11027		2200.1	48	2200.09	48	2200.09	59		0.36816	0.06176	0.0604		0.36816	0.07608	0.09091
313	2.546	2.381	3.10282		2200.1	44	2200.1	44	2200.1	62		0.39884	0.06382	0.06315		0.39884	0.06628	0.08603
314	2.542	2.362	3.04322		2200.11	41	2200.11	51	2200.11	63		0.42951	0.06541	0.06539		0.42951	0.05965	0.08386
315	2.507	2.353	3.05067		2200.12	35	2200.11	50	2200.11	62		0.46019	0.06638	0.06687		0.46019	0.05828	0.08519
316	2.501	2.337	3.02646		2200.13	35	2200.12	53	2200.12	58		0.49087	0.06662	0.0674		0.49087	0.0634	0.09042
317	2.526	2.321	2.97804		2200.13	36	2200.13	53	2200.13	54		0.52155	0.0662	0.0669		0.52155	0.07435	0.09938
318	2.521	2.303	2.98921		2200.14	40	2200.14	55	2200.14	53		0.55223	0.06532	0.06544		0.55223	0.08953	0.11155
319	2.468	2.289	2.94451		2200.15	48	2200.14	62	2200.14	52		0.58291	0.06438	0.06327		0.58291	0.10753	0.12632
320	2.449	2.285	2.9501		2200.16	54	2200.15	73	2200.15	46		0.61359	0.064	0.06091		0.61359	0.12743	0.14311
321	2.428	2.267	2.90913		2200.16	70	2200.16	82	2200.16	47		0.64427	0.06499	0.05921		0.64427	0.14864	0.16145
322	2.46	2.269	2.89795		2200.17	84	2200.17	86	2200.17	43		0.67495	0.06814	0.05936		0.67495	0.17078	0.18098
323	2.449	2.251	2.85698		2200.18	98	2200.17	94	2200.17	41		0.70563	0.07395	0.06254		0.70563	0.19357	0.20142
324	2.396	2.23	2.84022		2200.18	96	2200.18	103	2200.18	40		0.73631	0.0825	0.06945		0.73631	0.21682	0.22253
325	2.365	2.218	2.81414		2200.19	97	2200.19	105	2200.19	41		0.76699	0.09341	0.08002		0.76699	0.24033	0.24411
326	2.418	2.203	2.80297		2200.2	91	2200.2	110	2200.2	41		0.79767	0.10607	0.09365		0.79767	0.26397	0.26601
327	2.374	2.183	2.76758		2200.21	87	2200.2	115	2200.2	40		0.82835	0.11976	0.10953		0.82835	0.2876	0.28807
328	2.34	2.171	2.75268		2200.21	96	2200.21	119	2200.21	37		0.85903	0.13376	0.12686		0.85903	0.31108	0.31014
329	2.331	2.148	2.71543		2200.22	116	2200.22	121	2200.22	46		0.88971	0.14736	0.14492		0.88971	0.33431	0.33211
330	2.321	2.121	2.69495		2200.23	150	2200.22	115	2200.23	55		0.92039	0.15991	0.16307		0.92039	0.35715	0.35385
331	2.289	2.105	2.66328		2200.24	186	2200.23	111	2200.23	56		0.95107	0.17082	0.18073		0.95107	0.37951	0.37524
332	2.266	2.083	2.64652		2200.24	201	2200.24	107	2200.24	58		0.98175	0.17962	0.19742		0.98175	0.40128	0.39617
333	2.229	2.065	2.61486		2200.25	194	2200.25	99	2200.25	63		1.01243	0.18597	0.21277		1.01243	0.42235	0.41653
334	2.207	2.046	2.59624		2200.26	163	2200.25	89	2200.26	59		1.04311	0.18978	0.22654		1.04311	0.44262	0.43623
335	2.187	2.025	2.57575		2200.27	126	2200.26	80	2200.26	73		1.07379	0.19127	0.23868		1.07379	0.46201	0.45515
336	2.188	2.013	2.57016		2200.27	91	2200.27	68	2200.27	82		1.10447	0.19111	0.24937		1.10447	0.48042	0.47321
337	2.181	1.99	2.54036		2200.28	73	2200.28	54	2200.28	105		1.13515	0.19056	0.25907		1.13515	0.49777	0.49032
338	2.141	1.968	2.51429		2200.29	64	2200.28	47	2200.29	127		1.16583	0.19158	0.26856		1.16583	0.51398	0.50638
339	2.13	1.948	2.4789		2200.3	57	2200.29	51	2200.29	152		1.1965	0.19671	0.27891		1.1965	0.52898	0.52133
340	2.114	1.932	2.46214		2200.3	48	2200.3	59	2200.3	177		1.22718	0.20855	0.29142		1.22718	0.54269	0.53508
341	2.1	1.914	2.43979		2200.31	47	2200.31	59	2200.31	199		1.25786	0.229	0.30744		1.25786	0.55506	0.54757
342	2.063	1.897	2.40999		2200.32	46	2200.31	57	2200.32	213		1.28854	0.25865	0.32818		1.28854	0.56603	0.55874
343	2.034	1.877	2.39509		2200.33	46	2200.32	52	2200.32	215		1.31922	0.29685	0.35441		1.31922	0.57555	0.56852
344	2.029	1.853	2.36716		2200.33	43	2200.33	51	2200.33	210		1.3499	0.3422	0.3864		1.3499	0.58358	0.57688
345	2.008	1.834	2.35971		2200.34	43	2200.34	45	2200.34	219		1.38058	0.39297	0.4238		1.38058	0.5901	0.58377
346	1.996	1.814	2.32805		2200.35	48	2200.34	49	2200.34	229		1.41126	0.44741	0.46585		1.41126	0.59506	0.58915
347	1.956	1.798	2.29638		2200.36	55	2200.35	55	2200.35	241		1.44194	0.50377	0.51139		1.44194	0.59846	0.59301
348	1.949	1.776	2.27031		2200.36	64	2200.36	58	2200.36	234		1.47262	0.56039	0.55908		1.47262	0.60029	0.59532
349	1.93	1.761	2.25727		2200.37	71	2200.37	56	2200.37	215		1.5033	0.61567	0.60746		1.5033	0.60054	0.59606
350	1.912	1.743	2.22189		2200.38	72	2200.37	50	2200.37	178		1.53398	0.66811	0.65501		1.53398	0.59921	0.59525
351	1.893	1.722	2.20699		2200.39	68	2200.38	41	2200.38	136		1.56466	0.71631	0.70026		1.56466	0.59632	0.59288
352	1.871	1.705	2.19395		2200.39	58	2200.39	40	2200.39	102		1.59534	0.75902	0.74178		1.59534	0.5919	0.58897
353	1.843	1.686	2.16601		2200.4	47	2200.4	40	2200.4	85		1.62602	0.79513	0.77825		1.62602	0.58597	0.58354
354	1.828	1.666	2.14925		2200.41	37	2200.4	40	2200.4	73		1.6567	0.82371	0.80848		1.6567	0.57856	0.57662
355	1.811	1.649	2.12132		2200.42	34	2200.41	41	2200.41	62		1.68738	0.84405	0.83146		1.68738	0.56973	0.56824
356	1.794	1.631	2.10269		2200.42	31	2200.42	45	2200.42	53		1.71806	0.85568	0.84636		1.71806	0.55952	0.55845
357	1.771	1.617	2.08407		2200.43	33	2200.43	44	2200.43	48		1.74874	0.85835	0.85256		1.74874	0.54798	0.5473
358	1.761	1.597	2.05241		2200.44	35	2200.43	44	2200.43	40		1.77942	0.85207	0.8497		1.77942	0.5352	0.53485
359	1.743	1.579	2.03751		2200.45	33	2200.44	52	2200.44	43		1.8101	0.83712	0.83763		1.8101	0.52122	0.52117
360	1.72	1.563	2.01888		2200.45	31	2200.45	62	2200.45	40		1.84078	0.81401	0.81648		1.84078	0.50614	0.50632
361	1.713	1.549	1.99467		2200.46	34	2200.46	64	2200.46	43		1.87146	0.78349	0.78661		1.87146	0.49003	0.49038
362	1.683	1.534	1.98536		2200.47	41	2200.46	62	2200.46	43		1.90214	0.74654	0.74862		1.90214	0.47298	0.47343
363	1.676	1.52	1.95556		2200.48	48	2200.47	68	2200.47	40		1.93282	0.70429	0.70334		1.93282	0.45507	0.45556
364	1.664	1.503	1.94438		2200.48	49	2200.48	80	2200.48	38		1.9635	0.65806	0.6518		1.9635	0.4364	0.43686
365	1.649	1.489	1.91645		2200.49	55	2200.49	91	2200.49	37		1.99418	0.60926	0.59518		1.99418	0.41707	0.41742
366	1.632	1.476	1.90714		2200.5	55	2200.49	106	2200.49	31		2.02485	0.55934	0.53485		2.02485	0.39717	0.39733
367	1.617	1.464	1.88292		2200.51	63	2200.5	123	2200.5	37		2.05553	0.50979	0.47226		2.05553	0.37681	0.3767
368	1.609	1.451	1.86244		2200.51	75	2200.51	149	2200.51	37		2.08621	0.462	0.40897		2.08621	0.35609	0.35561
369	1.584	1.439	1.84195		2200.52	87	2200.52	167	2200.52	37		2.11689	0.41724	0.34664		2.11689	0.3351	0.33419
370	1.58	1.426	1.83636		2200.53	92	2200.52	197	2200.52	35		2.14757	0.37651	0.28701		2.14757	0.31395	0.31252
371	1.564	1.415	1.81588		2200.54	102	2200.53	212	2200.53	37		2.17825	0.34047	0.23201		2.17825	0.29275	0.2907
372	1.555	1.405	1.79353		2200.54	115	2200.54	217	2200.54	40		2.20893	0.30932	0.18389		2.20893	0.27159	0.26884
373	1.544	1.394	1.78421		2200.55	152	2200.55	202	2200.55	47		2.23961	0.28278	0.14543		2.23961	0.25057	0.24704
374	1.531	1.382	1.76745		2200.56	196	2200.55	181	2200.55	50		2.27029	0.26012	0.11976		2.27029	0.22979	0.22538
375	1.52	1.37	1.75442		2200.57	243	2200.56	156	2200.56	56		2.30097	0.24031	0.10854		2.30097	0.20933	0.20397
376	1.509	1.362	1.73952		2200.57	265	2200.57	137	2200.57	58		2.33165	0.22222	0.10912		2.33165	0.1893	0.18289
377	1.496	1.352	1.72462		2200.58	263	2200.58	112	2200.58	59		2.36233	0.20485	0.11555		2.36233	0.16978	0.16224
378	1.483	1.342	1.7153		2200.59	227	2200.58	100	2200.58	55		2.39301	0.18743	0.12261		2.39301	0.15084	0.14209
379	1.471	1.333	1.69668		2200.59	168	2200.59	84	2200.59	63		2.42369	0.16956	0.12735		2.42369	0.13259	0.12252
380	1.466	1.323	1.67619		2200.6	112	2200.6	75	2200.6	69		2.45437	0.15119	0.12854		2.45437	0.11508	0.10362
381	1.449	1.313	1.67247		2200.61	74	2200.61	64	2200.61	81		2.48505	0.13263	0.12596		2.48505	0.0984	0.08545
382	1.438	1.304	1.65757		2200.62	55	2200.61	57	2200.61	93		2.51573	0.11454	0.12008		2.51573	0.08263	0.06808
383	1.433	1.295	1.64453		2200.62	43	2200.62	53	2200.62	107		2.54641	0.09792	0.11178		2.54641	0.06786	0.05161
384	1.426	1.288	1.62963		2200.63	43	2200.63	48	2200.63	114		2.57709	0.08402	0.10235		2.57709	0.05421	0.03613
385	1.416	1.282	1.62032		2200.64	47	2200.64	48	2200.64	121		2.60777	0.07422	0.09339		2.60777	0.04185	0.0219
386	1.409	1.273	1.61287		2200.65	48	2200.64	49	2200.64	117		2.63845	0.06936	0.08665		2.63845	0.03113	0.01026
387	1.394	1.266	1.59425		2200.65	50	2200.65	46	2200.65	112		2.66913	0.06903	0.08356		2.66913	0.02276	0.01008
388	1.393	1.258	1.5868		2200.66	44	2200.66	49	2200.66	114		2.69981	0.0716	0.08462		2.69981	0.01815	0.0198
389	1.383	1.252	1.57935		2200.67	40	2200.66	47	2200.67	124		2.73049	0.07512	0.08907		2.73049	0.01844	0.03005
390	1.372	1.246	1.56445		2200.68	39	2200.67	44	2200.67	130		2.76117	0.07806	0.09537		2.76117	0.02219	0.03959
391	1.367	1.239	1.55513		2200.68	39	2200.68	44	2200.68	147		2.79184	0.07947	0.10195		2.79184	0.02712	0.04821
392	1.358	1.232	1.54024		2200.69	37	2200.69	44	2200.69	142		2.82252	0.07889	0.10759		2.82252	0.03202	0.05586
393	1.352	1.227	1.53092		2200.7	34	2200.69	45	2200.7	132		2.8532	0.07621	0.11145		2.8532	0.03641	0.0625
394	1.344	1.221	1.51975		2200.71	31	2200.7	43	2200.7	115		2.88388	0.07161	0.11307		2.88388	0.0401	0.06816
395	1.335	1.214	1.50671		2200.71	30	2200.71	42	2200.71	97		2.91456	0.06549	0.11225		2.91456	0.043	0.07284
396	1.327	1.207	1.50485		2200.72	32	2200.72	42	2200.72	81		2.94524	0.05843	0.10907		2.94524	0.04511	0.07658
397	1.316	1.202	1.4974		2200.73	39	2200.72	44	2200.72	73		2.97592	0.0512	0.10379		2.97592	0.04644	0.07939
398	1.312	1.195	1.47877		2200.74	39	2200.73	47	2200.73	66		3.0066	0.04474	0.09683		3.0066	0.04703	0.08131
399	1.305	1.188	1.47319		2200.74	44	2200.74	47	2200.74	65		3.03728	0.04001	0.08879		3.03728	0.04693	0.08239
400	1.295	1.183	1.46201		2200.75	43	2200.75	49	2200.75	63		3.06796	0.03769	0.08037		3.06796	0.04621	0.08266
401	1.287	1.176	1.45456		2200.76	41	2200.75	45	2200.75	62		3.09864	0.03769	0.07238		3.09864	0.04493	0.08218
402	1.276	1.169	1.44898		2200.77	39	2200.76	45	2200.76	59		3.12932	0.03914	0.06566		3.12932	0.0432	0.081
403	1.268	1.161	1.43408		2200.77	44	2200.77	44	2200.77	60		3.16	0.0409	0.06089		3.16	0.04112	0.07916
404	1.257	1.152	1.42663		2200.78	45	2200.78	54	2200.78	63		3.19068	0.04206	0.05836		3.19068	0.03883	0.07673
405	1.254	1.146	1.41545		2200.79	46	2200.78	59	2200.78	72		3.22136	0.04202	0.05785		3.22136	0.03649	0.07375
406	1.242	1.138	1.408		2200.8	43	2200.79	58	2200.79	76		3.25204	0.04048	0.05864		3.25204	0.0343	0.0703
407	1.231	1.129	1.40241		2200.8	42	2200.8	57	2200.8	79		3.28272	0.03738	0.0599		3.28272	0.03249	0.06642
408	1.224	1.122	1.3931		2200.81	42	2200.81	61	2200.81	82		3.3134	0.03285	0.06087		3.3134	0.03131	0.06218
409	1.216	1.114	1.38007		2200.82	44	2200.81	62	2200.81	81		3.34408	0.02722	0.06104		3.34408	0.03097	0.05763
410	1.209	1.105	1.37262		2200.83	43	2200.82	64	2200.82	78		3.37476	0.02111	0.06014		3.37476	0.03161	0.05284
411	1.198	1.096	1.36144		2200.83	40	2200.83	66	2200.83	72		3.40544	0.01573	0.05809		3.40544	0.03323	0.04786
412	1.191	1.088	1.35399		2200.84	42	2200.84	72	2200.84	67		3.43612	0.01349	0.05501		3.43612	0.03573	0.04275
413	1.181	1.078	1.34095		2200.85	46	2200.84	78	2200.84	66		3.4668	0.01609	0.05114		3.4668	0.03891	0.03756
414	1.173	1.07	1.33723		2200.86	53	2200.85	90	2200.85	68		3.49748	0.02146	0.04686		3.49748	0.0426	0.03236
415	1.163	1.06	1.32792		2200.86	61	2200.86	98	2200.86	73		3.52816	0.02729	0.04265		3.52816	0.0466	0.0272
416	1.152	1.052	1.31861		2200.87	63	2200.87	103	2200.87	79		3.55884	0.03249	0.03906		3.55884	0.05076	0.02214
417	1.142	1.043	1.30557		2200.88	72	2200.87	105	2200.87	76		3.58952	0.0365	0.03658		3.58952	0.05497	0.01726
418	1.135	1.034	1.29626		2200.89	96	2200.88	112	2200.88	66		3.62019	0.03901	0.03547		3.62019	0.05912	0.01269
419	1.13	1.028	1.28694		2200.89	126	2200.89	114	2200.89	54		3.65087	0.03989	0.03566		3.65087	0.06313	0.0087
420	1.12	1.019	1.27763		2200.9	141	2200.9	110	2200.9	46		3.68155	0.03908	0.03671		3.68155	0.06694	0.00606
421	1.114	1.012	1.27204		2200.91	152	2200.9	100	2200.9	48		3.71223	0.03669	0.03809		3.71223	0.07049	0.0062
422	1.107	1.005	1.26646		2200.92	148	2200.91	87	2200.91	48		3.74291	0.03289	0.03932		3.74291	0.07374	0.00861
423	1.104	0.998	1.25901		2200.92	127	2200.92	74	2200.92	50		3.77359	0.02801	0.04003		3.77359	0.07665	0.01171
424	1.094	0.992	1.2497		2200.93	102	2200.93	64	2200.93	52		3.80427	0.02254	0.04002		3.80427	0.0792	0.01483
425	1.09	0.987	1.24038		2200.94	74	2200.93	54	2200.93	63		3.83495	0.01731	0.03922		3.83495	0.08135	0.01778
426	1.087	0.983	1.23852		2200.95	57	2200.94	49	2200.94	70		3.86563	0.01385	0.03766		3.86563	0.0831	0.02048
427	1.081	0.978	1.23107		2200.95	57	2200.95	46	2200.95	77		3.89631	0.01399	0.03549		3.89631	0.08443	0.02287
428	1.075	0.974	1.22362		2200.96	55	2200.96	46	2200.96	87		3.92699	0.01733	0.03291		3.92699	0.08534	0.02496
429	1.072	0.971	1.21803		2200.97	59	2200.96	51	2200.96	107		3.95767	0.02179	0.03022		3.95767	0.08581	0.02671
430	1.069	0.968	1.21617		2200.98	58	2200.97	51	2200.97	121		3.98835	0.02599	0.02775		3.98835	0.08587	0.02814
431	1.067	0.965	1.20872		2200.98	54	2200.98	49	2200.98	134		4.01903	0.02923	0.02581		4.01903	0.08549	0.02925
432	1.065	0.962	1.20127		2200.99	49	2200.99	53	2200.99	139		4.04971	0.03112	0.02465		4.04971	0.08471	0.03004
433	1.062	0.961	1.19755		2201	46	2200.99	58	2200.99	141		4.08039	0.03145	0.0243		4.08039	0.08353	0.03052
434	1.063	0.958	1.19382		2201.01	41	2201	67	2201	139		4.11107	0.03013	0.0246		4.11107	0.08195	0.0307
435	1.06	0.957	1.1901		2201.01	39	2201.01	73	2201.01	142		4.14175	0.02716	0.02524		4.14175	0.08001	0.0306
436	1.059	0.955	1.18451		2201.02	40	2201.02	84	2201.02	145		4.17243	0.02263	0.0259		4.17243	0.07771	0.03024
437	1.058	0.953	1.17892		2201.03	45	2201.02	93	2201.02	146		4.20311	0.01671	0.02631		4.20311	0.07509	0.02963
438	1.053	0.951	1.17147		2201.03	43	2201.03	103	2201.03	136		4.23379	0.00962	0.02632		4.23379	0.07215	0.02879
439	1.052	0.95	1.17334		2201.04	44	2201.04	107	2201.04	119		4.26447	0.0017	0.02583		4.26447	0.06893	0.02775
440	1.048	0.948	1.16589		2201.05	45	2201.05	99	2201.05	104		4.29515	0.00693	0.02483		4.29515	0.06546	0.02652
441	1.047	0.945	1.16216		2201.06	49	2201.05	79	2201.05	88		4.32583	0.0157	0.02339		4.32583	0.06175	0.02513
442	1.045	0.943	1.15471		2201.06	50	2201.06	72	2201.06	68		4.35651	0.02436	0.02164		4.35651	0.05784	0.0236
443	1.043	0.941	1.15471		2201.07	52	2201.07	62	2201.07	64		4.38719	0.03256	0.01973		4.38719	0.05376	0.02196
444	1.036	0.937	1.14912		2201.08	45	2201.07	54	2201.08	65		4.41786	0.04	0.01788		4.41786	0.04953	0.02022
445	1.034	0.935	1.13981		2201.09	37	2201.08	48	2201.08	66		4.44854	0.04638	0.01632		4.44854	0.04518	0.01841
446	1.03	0.932	1.13795		2201.09	35	2201.09	49	2201.09	61		4.47922	0.05149	0.01524		4.47922	0.04075	0.01656
447	1.025	0.929	1.13236		2201.1	37	2201.1	51	2201.1	54		4.5099	0.05513	0.01474		4.5099	0.03627	0.01467
448	1.021	0.925	1.12864		2201.11	36	2201.1	54	2201.11	54		4.54058	0.05719	0.01476		4.54058	0.03177	0.01278
449	1.018	0.921	1.11932		2201.12	34	2201.11	56	2201.11	62		4.57126	0.05763	0.01509		4.57126	0.02728	0.0109
450	1.014	0.917	1.1156		2201.12	34	2201.12	56	2201.12	62		4.60194	0.05646	0.01552		4.60194	0.02285	0.00906
451	1.009	0.912	1.10815		2201.13	33	2201.13	68	2201.13	58		4.63262	0.05377	0.01584		4.63262	0.01855	0.00727
452	1	0.907	1.10256		2201.14	32	2201.13	79	2201.13	51		4.6633	0.04968	0.01591		4.6633	0.01446	0.00557
453	0.994	0.902	1.09698		2201.15	43	2201.14	78	2201.14	45		4.69398	0.04439	0.01566		4.69398	0.01079	0.00398
454	0.989	0.897	1.08953		2201.15	53	2201.15	79	2201.15	41		4.72466	0.03814	0.01506		4.72466	0.00799	0.00259
455	0.98	0.891	1.08208		2201.16	55	2201.16	85	2201.16	47		4.75534	0.03118	0.01416		4.75534	0.00697	0.00169
456	0.974	0.885	1.07649		2201.17	53	2201.16	101	2201.16	50		4.78602	0.0238	0.01302		4.78602	0.00823	0.00185
457	0.966	0.878	1.06904		2201.18	54	2201.17	133	2201.17	46		4.8167	0.0163	0.01174		4.8167	0.01082	0.00273
458	0.959	0.872	1.06159		2201.18	59	2201.18	174	2201.18	43		4.84738	0.00896	0.01048		4.84738	0.01389	0.00376
459	0.95	0.865	1.05228		2201.19	62	2201.19	214	2201.19	38		4.87806	0.00216	0.0094		4.87806	0.01705	0.00474
460	0.943	0.858	1.04483		2201.2	59	2201.19	271	2201.19	36		4.90874	0.00432	0.00866		4.90874	0.02015	0.00564
461	0.934	0.85	1.03924		2201.21	66	2201.2	340	2201.2	38		4.93942	0.00963	0.00836		4.93942	0.02311	0.00643
462	0.924	0.843	1.02993		2201.21	77	2201.21	415	2201.21	36		4.9701	0.01391	0.00847		4.9701	0.02589	0.0071
463	0.919	0.836	1.01875		2201.22	95	2201.22	454	2201.22	36		5.00078	0.01702	0.00884		5.00078	0.02847	0.00767
464	0.908	0.828	1.01503		2201.23	109	2201.22	449	2201.22	38		5.03146	0.01888	0.00929		5.03146	0.03082	0.00812
465	0.901	0.82	1.00572		2201.24	125	2201.23	385	2201.23	44		5.06214	0.01947	0.00968		5.06214	0.03295	0.00845
466	0.891	0.812	0.99827		2201.24	141	2201.24	311	2201.24	49		5.09282	0.01882	0.00989		5.09282	0.03483	0.00868
467	0.883	0.804	0.98709		2201.25	139	2201.25	225	2201.25	56		5.1235	0.01703	0.00989		5.1235	0.03647	0.00881
468	0.875	0.797	0.97964		2201.26	115	2201.25	161	2201.25	60		5.15418	0.01423	0.00965		5.15418	0.03785	0.00885
469	0.867	0.79	0.97405		2201.27	93	2201.26	122	2201.26	69		5.18486	0.01069	0.0092		5.18486	0.03899	0.00879
470	0.858	0.782	0.96474		2201.27	69	2201.27	102	2201.27	83		5.21553	0.007	0.00856		5.21553	0.03987	0.00866
471	0.851	0.775	0.95543		2201.28	58	2201.28	90	2201.28	94		5.24621	0.00521	0.0078		5.24621	0.04051	0.00845
472	0.844	0.767	0.94612		2201.29	54	2201.28	85	2201.28	100		5.27689	0.00798	0.00701		5.27689	0.0409	0.00818
473	0.837	0.76	0.93681		2201.3	51	2201.29	75	2201.29	115		5.30757	0.01285	0.00626		5.30757	0.04106	0.00785
474	0.83	0.753	0.93122		2201.3	51	2201.3	77	2201.3	130		5.33825	0.01813	0.00564		5.33825	0.04098	0.00748
475	0.823	0.746	0.92563		2201.31	55	2201.31	70	2201.31	149		5.36893	0.02331	0.00524		5.36893	0.04067	0.00707
476	0.816	0.74	0.91632		2201.32	54	2201.31	66	2201.31	158		5.39961	0.02812	0.00506		5.39961	0.04015	0.00663
477	0.81	0.734	0.90701		2201.33	49	2201.32	64	2201.32	166		5.43029	0.03237	0.00507		5.43029	0.03943	0.00617
478	0.802	0.727	0.89956		2201.33	47	2201.33	61	2201.33	175		5.46097	0.03593	0.00517		5.46097	0.03851	0.00569
479	0.797	0.721	0.89211		2201.34	44	2201.34	55	2201.34	177		5.49165	0.03871	0.00527		5.49165	0.03741	0.00521
480	0.791	0.715	0.88466		2201.35	44	2201.34	51	2201.34	181		5.52233	0.04066	0.00531		5.52233	0.03616	0.00472
481	0.785	0.709	0.87907		2201.36	45	2201.35	52	2201.35	187		5.55301	0.04175	0.00524		5.55301	0.03475	0.00425
482	0.778	0.702	0.86976		2201.36	45	2201.36	52	2201.36	190		5.58369	0.04202	0.00505		5.58369	0.03322	0.00378
483	0.772	0.696	0.86231		2201.37	45	2201.37	49	2201.37	180		5.61437	0.04152	0.00473		5.61437	0.03158	0.00333
484	0.766	0.69	0.85486		2201.38	44	2201.37	46	2201.37	153		5.64505	0.04035	0.00432		5.64505	0.02985	0.00291
485	0.76	0.684	0.84741		2201.39	44	2201.38	43	2201.38	126		5.67573	0.03864	0.00382		5.67573	0.02807	0.00251
486	0.755	0.678	0.8381		2201.39	37	2201.39	43	2201.39	93		5.70641	0.03656	0.0033		5.70641	0.02626	0.00214
487	0.748	0.672	0.83251		2201.4	38	2201.4	43	2201.4	79		5.73709	0.0343	0.00279		5.73709	0.02446	0.0018
488	0.743	0.666	0.8232		2201.41	35	2201.4	46	2201.4	65		5.76777	0.03207	0.00235		5.76777	0.0227	0.0015
489	0.736	0.66	0.81575		2201.41	34	2201.41	47	2201.41	53		5.79845	0.0301	0.00205		5.79845	0.02105	0.00122
490	0.731	0.654	0.81202		2201.42	34	2201.42	48	2201.42	43		5.82913	0.02859	0.00192		5.82913	0.01955	0.000985495
491	0.726	0.649	0.80457		2201.43	35	2201.43	51	2201.43	38		5.85981	0.02769	0.00194		5.85981	0.01826	0.000781798
492	0.72	0.643	0.79712		2201.44	34	2201.43	53	2201.43	37		5.89049	0.02742	0.00203		5.89049	0.01726	0.000611483
493	0.713	0.636	0.78781		2201.44	34	2201.44	52	2201.44	40		5.92117	0.02773	0.00213		5.92117	0.01661	0.000473403
494	0.707	0.63	0.78409		2201.45	28	2201.45	56	2201.45	39		5.95185	0.02844	0.00219		5.95185	0.01634	0.000366196
495	0.701	0.624	0.77477		2201.46	29	2201.46	62	2201.46	43		5.98253	0.02937	0.00219		5.98253	0.01648	0.000288575
496	0.696	0.619	0.77105		2201.47	35	2201.46	75	2201.46	40		6.0132	0.03032	0.00211		6.0132	0.017	0.000239499
497	0.69	0.613	0.7636		2201.47	37	2201.47	78	2201.47	37		6.04388	0.03114	0.00198		6.04388	0.01784	0.000217608
498	0.683	0.607	0.75615		2201.48	38	2201.48	83	2201.48	33		6.07456	0.03173	0.00178		6.07456	0.01894	0.00021989
499	0.677	0.601	0.7487		2201.49	40	2201.48	89	2201.49	31		6.10524	0.03201	0.00155		6.10524	0.02022	0.000241506
500	0.671	0.594	0.74497		2201.5	39	2201.49	107	2201.49	35		6.13592	0.03195	0.0013		6.13592	0.02163	0.000277419
501	0.664	0.588	0.73752		2201.5	38	2201.5	120	2201.5	41		6.1666	0.03155	0.00104		6.1666	0.02312	0.000323503
502	0.658	0.582	0.73194		2201.51	39	2201.51	137	2201.51	43		6.19728	0.03082	0.000809625		6.19728	0.02463	0.000376416
503	0.651	0.575	0.72449		2201.52	46	2201.51	166	2201.51	46		6.22796	0.02979	0.000619043		6.22796	0.02614	0.000433205
504	0.645	0.569	0.7189		2201.53	56	2201.52	216	2201.52	51		6.25864	0.02851	0.000487796		6.25864	0.02763	0.000491092
505	0.637	0.563	0.71145		2201.53	66	2201.53	261	2201.53	54		6.28932	0.02705	0.000418689		6.28932	0.02906	0.000547435
506	0.631	0.556	0.70586		2201.54	78	2201.54	324	2201.54	50		6.32	0.02544	0.000389291		6.32	0.03043	0.000599761
507	0.622	0.549	0.70028		2201.55	86	2201.54	364	2201.54	49		6.35068	0.02377	0.000366299		6.35068	0.03172	0.000645823
508	0.616	0.543	0.69283		2201.56	94	2201.55	380	2201.55	49		6.38136	0.02208	0.000327425		6.38136	0.03293	0.00068366
509	0.611	0.535	0.68724		2201.56	110	2201.56	353	2201.56	60		6.41204	0.02043	0.000266506		6.41204	0.03405	0.000711662
510	0.602	0.529	0.67793		2201.57	120	2201.57	297	2201.57	67		6.44272	0.01887	0.000194595		6.44272	0.03506	0.000728638
511	0.595	0.523	0.6742		2201.58	116	2201.57	216	2201.57	76		6.4734	0.01742	0.000158268		6.4734	0.03598	0.000733887
512	0.589	0.516	0.66675		2201.59	100	2201.58	155	2201.58	80		6.50408	0.01613	0.000219416		6.50408	0.0368	0.000727308
513	0.582	0.51	0.66303		2201.59	79	2201.59	109	2201.59	84		6.53476	0.015	0.000340532		6.53476	0.03751	0.000709545
514	0.574	0.503	0.65185		2201.6	64	2201.6	78	2201.6	80		6.56544	0.01405	0.000477861		6.56544	0.03813	0.000682212
515	0.568	0.497	0.64813		2201.61	53	2201.6	65	2201.6	82		6.59612	0.01327	0.000613915		6.59612	0.03864	0.000648235
516	0.561	0.49	0.6444		2201.62	41	2201.61	63	2201.61	90		6.6268	0.01264	0.000740112		6.6268	0.03906	0.000612331
517	0.555	0.484	0.63509		2201.62	40	2201.62	59	2201.62	101		6.65748	0.01215	0.000851807		6.65748	0.03939	0.000581488
518	0.547	0.479	0.6295		2201.63	35	2201.63	61	2201.63	99		6.68816	0.01176	0.000947015		6.68816	0.03963	0.000564923
519	0.542	0.473	0.62392		2201.64	35	2201.63	65	2201.63	102		6.71884	0.01143	0.00103		6.71884	0.03978	0.000572428
520	0.536	0.468	0.61647		2201.65	34	2201.64	64	2201.64	106		6.74952	0.01112	0.00109		6.74952	0.03985	0.000610816
521	0.53	0.462	0.61274		2201.65	32	2201.65	59	2201.65	119		6.7802	0.0108	0.00114		6.7802	0.03985	0.000681005
522	0.523	0.457	0.60715		2201.66	35	2201.66	53	2201.66	132		6.81087	0.01043	0.00118		6.81087	0.03978	0.000778731
523	0.52	0.452	0.60343		2201.67	37	2201.66	52	2201.66	143		6.84155	0.00996	0.00121		6.84155	0.03965	0.000897555
524	0.513	0.447	0.59784		2201.68	33	2201.67	56	2201.67	153		6.87223	0.00939	0.00123		6.87223	0.03945	0.00103
525	0.508	0.443	0.59225		2201.68	33	2201.68	52	2201.68	167		6.90291	0.00868	0.00124		6.90291	0.0392	0.00117
526	0.503	0.437	0.58667		2201.69	30	2201.69	48	2201.69	170		6.93359	0.00782	0.00123		6.93359	0.0389	0.00132
527	0.498	0.433	0.57922		2201.7	30	2201.69	49	2201.69	176		6.96427	0.00681	0.00121		6.96427	0.03856	0.00147
528	0.492	0.428	0.57549		2201.71	35	2201.7	53	2201.7	161		6.99495	0.00565	0.00119		6.99495	0.03818	0.00162
529	0.487	0.424	0.57177		2201.71	41	2201.71	49	2201.71	143		7.02563	0.0044	0.00115		7.02563	0.03776	0.00176
530	0.483	0.419	0.56804		2201.72	43	2201.72	47	2201.72	118		7.05631	0.00314	0.00112		7.05631	0.03731	0.00189
531	0.475	0.415	0.56432		2201.73	44	2201.72	50	2201.72	98		7.08699	0.00225	0.00109		7.08699	0.03683	0.00201
532	0.471	0.412	0.55687		2201.74	38	2201.73	63	2201.73	84		7.11767	0.00252	0.00108		7.11767	0.03633	0.00212
533	0.465	0.408	0.55128		2201.74	44	2201.74	70	2201.74	77		7.14835	0.00386	0.0011		7.14835	0.0358	0.00221
534	0.462	0.404	0.54756		2201.75	48	2201.75	68	2201.75	67		7.17903	0.00564	0.00115		7.17903	0.03526	0.00229
535	0.458	0.4	0.54942		2201.76	51	2201.75	61	2201.75	59		7.20971	0.00759	0.00122		7.20971	0.0347	0.00236
536	0.454	0.397	0.54011		2201.77	47	2201.76	60	2201.76	58		7.24039	0.00963	0.00131		7.24039	0.03413	0.0024
537	0.45	0.393	0.53638		2201.77	42	2201.77	61	2201.77	66		7.27107	0.01171	0.00141		7.27107	0.03354	0.00242
538	0.446	0.39	0.53266		2201.78	40	2201.78	67	2201.78	70		7.30175	0.01379	0.0015		7.30175	0.03294	0.00243
539	0.442	0.386	0.52707		2201.79	42	2201.78	74	2201.78	71		7.33243	0.01585	0.00158		7.33243	0.03234	0.00241
540	0.438	0.383	0.52521		2201.8	47	2201.79	85	2201.79	70		7.36311	0.01788	0.00164		7.36311	0.03172	0.00237
541	0.434	0.38	0.51962		2201.8	49	2201.8	87	2201.8	70		7.39379	0.01985	0.00167		7.39379	0.0311	0.00232
542	0.431	0.377	0.51403		2201.81	53	2201.81	90	2201.81	67		7.42447	0.02176	0.00168		7.42447	0.03047	0.00224
543	0.428	0.374	0.51217		2201.82	60	2201.81	98	2201.81	70		7.45515	0.02358	0.00167		7.45515	0.02984	0.00215
544	0.425	0.371	0.51031		2201.83	66	2201.82	114	2201.82	70		7.48583	0.02532	0.00164		7.48583	0.0292	0.00204
545	0.42	0.367	0.50658		2201.83	63	2201.83	130	2201.83	72		7.51651	0.02696	0.0016		7.51651	0.02856	0.00191
546	0.418	0.365	0.501		2201.84	60	2201.84	154	2201.84	71		7.54719	0.02848	0.00156		7.54719	0.02792	0.00177
547	0.414	0.361	0.49913		2201.85	59	2201.84	194	2201.84	66		7.57787	0.02989	0.00152		7.57787	0.02728	0.00161
548	0.411	0.359	0.49355		2201.86	57	2201.85	264	2201.85	60		7.60854	0.03116	0.0015		7.60854	0.02665	0.00144
549	0.407	0.355	0.48982		2201.86	60	2201.86	351	2201.86	55		7.63922	0.03228	0.00149		7.63922	0.02601	0.00126
550	0.405	0.352	0.4861		2201.87	56	2201.87	451	2201.87	53		7.6699	0.03324	0.00148		7.6699	0.02539	0.00108
551	0.4	0.349	0.48237		2201.88	66	2201.87	554	2201.87	58		7.70058	0.03402	0.00148		7.70058	0.02478	0.00088696
552	0.395	0.346	0.47865		2201.88	77	2201.88	634	2201.88	54		7.73126	0.03461	0.00148		7.73126	0.02419	0.000691685
553	0.393	0.343	0.47492		2201.89	82	2201.89	635	2201.89	53		7.76194	0.03498	0.00147		7.76194	0.02361	0.000495099
554	0.388	0.34	0.4712		2201.9	87	2201.9	559	2201.9	51		7.79262	0.03513	0.00145		7.79262	0.02306	0.000300411
555	0.385	0.336	0.46747		2201.91	90	2201.9	424	2201.9	48		7.8233	0.03503	0.00141		7.8233	0.02254	0.000118472
556	0.38	0.333	0.46375		2201.91	77	2201.91	297	2201.91	48		7.85398	0.03468	0.00137		7.85398	0.02205	0.000116713
557	0.376	0.33	0.46002		2201.92	73	2201.92	196	2201.92	54		7.88466	0.03408	0.00133		7.88466	0.0216	0.000288594
558	0.372	0.326	0.4563		2201.93	62	2201.92	138	2201.93	56		7.91534	0.03321	0.00129		7.91534	0.0212	0.000463495
559	0.368	0.322	0.45071		2201.94	54	2201.93	115	2201.93	57		7.94602	0.0321	0.00127		7.94602	0.02084	0.00063089
560	0.363	0.319	0.44698		2201.94	51	2201.94	103	2201.94	61		7.9767	0.03075	0.00128		7.9767	0.02054	0.000788134
561	0.36	0.315	0.4414		2201.95	46	2201.95	89	2201.95	74		8.00738	0.02918	0.0013		8.00738	0.0203	0.000933588
562	0.355	0.312	0.43954		2201.96	47	2201.95	88	2201.95	92		8.03806	0.02743	0.00135		8.03806	0.02012	0.00107
563	0.351	0.308	0.43395		2201.97	48	2201.96	79	2201.96	111		8.06874	0.02553	0.00141		8.06874	0.02	0.00118
564	0.348	0.305	0.42836		2201.97	41	2201.97	79	2201.97	124		8.09942	0.02355	0.00147		8.09942	0.01993	0.00129
565	0.342	0.301	0.4265		2201.98	42	2201.98	81	2201.98	124		8.1301	0.02152	0.00152		8.1301	0.01993	0.00138
566	0.338	0.298	0.41905		2201.99	40	2201.98	85	2201.98	121		8.16078	0.01953	0.00155		8.16078	0.01998	0.00145
567	0.334	0.294	0.41719		2202	42	2201.99	85	2201.99	125		8.19146	0.01763	0.00155		8.19146	0.02009	0.0015
568	0.33	0.291	0.4116		2202	44	2202	87	2202	129		8.22214	0.0159	0.00152		8.22214	0.02024	0.00154
569	0.326	0.287	0.40974		2202.01	44	2202.01	79	2202.01	139		8.25282	0.0144	0.00145		8.25282	0.02043	0.00157
570	0.322	0.283	0.40601		2202.02	47	2202.01	81	2202.01	153		8.2835	0.01317	0.00135		8.2835	0.02066	0.00158
571	0.318	0.28	0.40042		2202.03	54	2202.02	78	2202.02	172		8.31418	0.01222	0.00123		8.31418	0.02091	0.00157
572	0.313	0.277	0.3967		2202.03	55	2202.03	78	2202.03	171		8.34486	0.01152	0.00108		8.34486	0.02118	0.00155
573	0.309	0.274	0.39297		2202.04	57	2202.04	74	2202.04	156		8.37554	0.01099	0.000918875		8.37554	0.02146	0.00152
574	0.304	0.271	0.38925		2202.05	60	2202.04	69	2202.04	127		8.40621	0.01057	0.0007573		8.40621	0.02174	0.00148
575	0.302	0.267	0.38552		2202.06	65	2202.05	65	2202.05	109		8.43689	0.01015	0.000612601		8.43689	0.02202	0.00142
576	0.298	0.264	0.37994		2202.06	63	2202.06	61	2202.06	92		8.46757	0.00969	0.000509525		8.46757	0.0223	0.00136
577	0.294	0.261	0.37621		2202.07	61	2202.07	61	2202.07	82		8.49825	0.00916	0.000473158		8.49825	0.02255	0.00128
578	0.29	0.258	0.37249		2202.08	53	2202.07	54	2202.07	72		8.52893	0.00857	0.000504429		8.52893	0.02279	0.0012
579	0.287	0.254	0.36876		2202.09	54	2202.08	57	2202.08	62		8.55961	0.00799	0.000574476		8.55961	0.02301	0.00112
580	0.284	0.251	0.36504		2202.09	52	2202.09	60	2202.09	57		8.59029	0.00755	0.000652602		8.59029	0.02319	0.00103
581	0.281	0.248	0.36131		2202.1	57	2202.1	56	2202.1	55		8.62097	0.00742	0.000719947		8.62097	0.02335	0.000932456
582	0.276	0.245	0.35759		2202.11	52	2202.1	58	2202.1	53		8.65165	0.00775	0.00076701		8.65165	0.02348	0.000837755
583	0.274	0.242	0.35386		2202.12	46	2202.11	56	2202.11	57		8.68233	0.00857	0.000789912		8.68233	0.02357	0.000742974
584	0.269	0.239	0.34828		2202.12	46	2202.12	62	2202.12	58		8.71301	0.00982	0.000788323		8.71301	0.02363	0.000649415
585	0.266	0.236	0.34641		2202.13	46	2202.13	68	2202.13	61		8.74369	0.01136	0.000764411		8.74369	0.02365	0.000558315
586	0.263	0.233	0.34455		2202.14	42	2202.13	70	2202.13	56		8.77437	0.01305	0.000722241		8.77437	0.02364	0.000470845
587	0.261	0.23	0.33896		2202.15	44	2202.14	70	2202.14	52		8.80505	0.01479	0.000667366		8.80505	0.02359	0.000388108
588	0.257	0.228	0.3371		2202.15	41	2202.15	77	2202.15	47		8.83573	0.01648	0.000606476		8.83573	0.02351	0.000311173
589	0.255	0.225	0.33338		2202.16	46	2202.16	81	2202.16	49		8.86641	0.01806	0.000546939		8.86641	0.0234	0.000241132
590	0.253	0.223	0.32965		2202.17	52	2202.16	96	2202.16	48		8.89709	0.01947	0.000495996		8.89709	0.02327	0.000179294
591	0.249	0.221	0.32593		2202.18	55	2202.17	125	2202.17	49		8.92777	0.02068	0.000459295		8.92777	0.0231	0.000127662
592	0.244	0.219	0.3222		2202.18	56	2202.18	164	2202.18	48		8.95845	0.02165	0.000438998		8.95845	0.02291	9.00964e-05
593	0.244	0.218	0.32034		2202.19	55	2202.19	199	2202.19	47		8.98913	0.02239	0.000432818		8.98913	0.02269	7.28953e-05
594	0.241	0.215	0.31661		2202.2	59	2202.19	253	2202.19	46		9.01981	0.02289	0.000435261		9.01981	0.02245	7.67485e-05
595	0.238	0.213	0.31475		2202.21	65	2202.2	321	2202.2	41		9.05049	0.02316	0.000440207		9.05049	0.02218	9.06589e-05
596	0.236	0.211	0.31289		2202.21	60	2202.21	394	2202.21	39		9.08117	0.02323	0.000442909		9.08117	0.0219	0.000105256
597	0.235	0.209	0.31103		2202.22	62	2202.22	441	2202.22	44		9.11185	0.02313	0.000440706		9.11185	0.02159	0.000116883
598	0.233	0.208	0.3073		2202.23	58	2202.22	447	2202.22	43		9.14253	0.02291	0.000432923		9.14253	0.02126	0.000124695
599	0.23	0.206	0.30544		2202.24	61	2202.23	387	2202.23	42		9.17321	0.0226	0.000420438		9.17321	0.02091	0.000129078
600	0.227	0.204	0.30171		2202.24	62	2202.24	296	2202.24	47		9.20388	0.02225	0.000405135		9.20388	0.02054	0.000131115
601	0.226	0.203	0.30171		2202.25	55	2202.25	183	2202.25	52		9.23456	0.02191	0.000389306		9.23456	0.02015	0.000132366
602	0.223	0.201	0.29799		2202.26	53	2202.25	129	2202.25	52		9.26524	0.02159	0.000375001		9.26524	0.01973	0.00013467
603	0.222	0.2	0.29427		2202.27	48	2202.26	100	2202.26	58		9.29592	0.02135	0.000363452		9.29592	0.01929	0.000139787
604	0.22	0.199	0.29427		2202.27	47	2202.27	95	2202.27	66		9.3266	0.02117	0.000354726		9.3266	0.01881	0.000148921
605	0.218	0.197	0.29054		2202.28	45	2202.28	90	2202.28	85		9.35728	0.02107	0.000347803		9.35728	0.01831	0.000162377
606	0.216	0.196	0.28682		2202.29	48	2202.28	80	2202.28	96		9.38796	0.02104	0.000341011		9.38796	0.01778	0.000179593
607	0.215	0.195	0.28682		2202.3	50	2202.29	72	2202.29	108		9.41864	0.02106	0.00033261		9.41864	0.01722	0.000199468
608	0.215	0.194	0.28309		2202.3	51	2202.3	71	2202.3	121		9.44932	0.0211	0.000321279		9.44932	0.01662	0.000220703
609	0.213	0.193	0.28309		2202.31	57	2202.31	71	2202.31	143		9.48	0.02115	0.000306404		9.48	0.01599	0.000242012
610	0.212	0.192	0.27937		2202.32	66	2202.31	71	2202.31	158		9.51068	0.0212	0.000288183		9.51068	0.01532	0.00026222
611	0.211	0.191	0.27937		2202.32	67	2202.32	70	2202.32	166		9.54136	0.02122	0.000267588		9.54136	0.01462	0.000280287
612	0.21	0.191	0.2775		2202.33	59	2202.33	68	2202.33	164		9.57204	0.0212	0.00024625		9.57204	0.01387	0.000295308
613	0.209	0.19	0.27378		2202.34	61	2202.34	61	2202.34	165		9.60272	0.02115	0.000226248		9.60272	0.0131	0.00030651
614	0.209	0.19	0.27378		2202.35	52	2202.34	55	2202.34	159		9.6334	0.02106	0.000209772		9.6334	0.01229	0.000313248
615	0.208	0.19	0.27005		2202.35	51	2202.35	50	2202.35	172		9.66408	0.02093	0.000198645		9.66408	0.01146	0.000314995
616	0.207	0.189	0.27005		2202.36	54	2202.36	49	2202.36	182		9.69476	0.02077	0.0001938		9.69476	0.0106	0.000311349
617	0.206	0.189	0.27005		2202.37	53	2202.36	47	2202.36	186		9.72544	0.02058	0.000195069		9.72544	0.00974	0.000302024
618	0.207	0.189	0.26819		2202.38	48	2202.37	50	2202.37	171		9.75612	0.02036	0.000201496		9.75612	0.00887	0.000286854
619	0.206	0.19	0.26633		2202.38	44	2202.38	52	2202.38	144		9.7868	0.02011	0.000211958		9.7868	0.00803	0.000265788
620	0.206	0.189	0.26447		2202.39	39	2202.39	54	2202.39	111		9.81748	0.01983	0.00022561		9.81748	0.00723	0.000238892
621	0.206	0.189	0.26447		2202.4	44	2202.39	49	2202.39	86		9.84816	0.01952	0.000241947		9.84816	0.00652	0.000206351
622	0.207	0.19	0.26447		2202.41	44	2202.4	47	2202.4	67		9.87884	0.01918	0.000260595		9.87884	0.00594	0.000168476
623	0.208	0.191	0.2626		2202.41	44	2202.41	47	2202.41	61		9.90952	0.0188	0.000281043		9.90952	0.00557	0.000125748
624	0.21	0.191	0.26074		2202.42	43	2202.42	50	2202.42	51		9.9402	0.01838	0.000302466		9.9402	0.00545	7.90527e-05
625	0.208	0.192	0.26074		2202.43	42	2202.42	46	2202.42	46		9.97088	0.01793	0.000323692		9.97088	0.00563	3.23219e-05
626	0.209	0.193	0.26074		2202.44	44	2202.43	54	2202.43	42
627	0.209	0.193	0.25888		2202.44	42	2202.44	60	2202.44	39
628	0.209	0.194	0.25888		2202.45	37	2202.45	60	2202.45	38
629	0.211	0.195	0.26074		2202.46	43	2202.45	65	2202.45	38
630	0.212	0.196	0.26074		2202.47	48	2202.46	72	2202.46	45
631	0.212	0.197	0.26074		2202.47	53	2202.47	79	2202.47	49
632	0.214	0.198	0.25888		2202.48	57	2202.48	94	2202.48	45
633	0.214	0.199	0.25702		2202.49	63	2202.48	100	2202.48	38
634	0.216	0.201	0.25702		2202.5	60	2202.49	116	2202.49	37
635	0.217	0.202	0.25888		2202.5	64	2202.5	138	2202.5	37
636	0.218	0.204	0.25888		2202.51	65	2202.51	169	2202.51	38
637	0.22	0.205	0.25702		2202.52	70	2202.51	207	2202.51	41
638	0.22	0.206	0.25702		2202.53	72	2202.52	266	2202.52	42
639	0.222	0.207	0.25702		2202.53	80	2202.53	336	2202.53	44
640	0.224	0.209	0.25702		2202.54	85	2202.54	419	2202.54	45
641	0.224	0.21	0.25702		2202.55	90	2202.54	481	2202.54	48
642	0.225	0.212	0.25888		2202.56	89	2202.55	499	2202.55	48
643	0.227	0.213	0.25888		2202.56	90	2202.56	444	2202.56	57
644	0.23	0.215	0.25702		2202.57	85	2202.57	353	2202.57	61
645	0.23	0.216	0.25888		2202.58	84	2202.57	253	2202.57	65
646	0.232	0.218	0.25702		2202.59	75	2202.58	179	2202.58	65
647	0.231	0.219	0.26074		2202.59	68	2202.59	135	2202.59	68
648	0.233	0.221	0.25888		2202.6	58	2202.6	111	2202.6	69
649	0.234	0.222	0.26074		2202.61	52	2202.6	90	2202.6	75
650	0.236	0.223	0.26074		2202.62	49	2202.61	74	2202.61	84
651	0.236	0.225	0.26074		2202.62	47	2202.62	66	2202.62	91
652	0.238	0.226	0.26074		2202.63	40	2202.63	70	2202.63	98
653	0.239	0.227	0.26074		2202.64	44	2202.63	74	2202.63	105
654	0.24	0.228	0.26074		2202.65	42	2202.64	71	2202.64	101
655	0.241	0.23	0.26074		2202.65	40	2202.65	64	2202.65	100
656	0.242	0.231	0.2626		2202.66	44	2202.66	66	2202.66	101
657	0.246	0.233	0.26074		2202.67	47	2202.66	66	2202.66	109
658	0.244	0.234	0.2626		2202.68	43	2202.67	67	2202.67	107
659	0.245	0.235	0.26074		2202.68	42	2202.68	62	2202.68	106
660	0.245	0.236	0.2626		2202.69	37	2202.69	56	2202.69	106
661	0.244	0.236	0.26447		2202.7	46	2202.69	51	2202.69	115
662	0.246	0.237	0.2626		2202.71	48	2202.7	46	2202.7	113
663	0.247	0.237	0.2626		2202.71	45	2202.71	44	2202.71	108
664	0.247	0.238	0.2626		2202.72	43	2202.72	54	2202.72	93
665	0.247	0.238	0.26074		2202.73	43	2202.72	52	2202.72	83
666	0.246	0.238	0.2626		2202.74	48	2202.73	54	2202.73	71
667	0.248	0.238	0.2626		2202.74	48	2202.74	58	2202.74	64
668	0.247	0.238	0.2626		2202.75	50	2202.75	63	2202.74	64
669	0.246	0.239	0.2626		2202.76	54	2202.75	61	2202.75	67
670	0.248	0.239	0.26074		2202.76	56	2202.76	59	2202.76	68
671	0.247	0.239	0.26074		2202.77	59	2202.77	60	2202.77	72
672	0.245	0.239	0.26074		2202.78	58	2202.78	64	2202.77	73
673	0.246	0.239	0.26074		2202.79	56	2202.78	65	2202.78	70
674	0.246	0.239	0.2626		2202.79	58	2202.79	68	2202.79	66
675	0.245	0.239	0.26074		2202.8	58	2202.8	72	2202.8	65
676	0.244	0.239	0.2626		2202.81	57	2202.8	75	2202.8	64
677	0.244	0.239	0.26074		2202.82	60	2202.81	72	2202.81	64
678	0.243	0.239	0.25888		2202.82	54	2202.82	76	2202.82	58
679	0.243	0.238	0.26074		2202.83	53	2202.83	89	2202.83	56
680	0.24	0.237	0.26074		2202.84	55	2202.83	105	2202.83	50
681	0.241	0.237	0.26074		2202.85	52	2202.84	121	2202.84	54
682	0.24	0.237	0.25515		2202.85	51	2202.85	138	2202.85	54
683	0.24	0.236	0.25888		2202.86	51	2202.86	164	2202.86	52
684	0.237	0.235	0.25888		2202.87	50	2202.86	226	2202.86	48
685	0.236	0.234	0.25702		2202.88	59	2202.87	282	2202.87	43
686	0.234	0.233	0.25702		2202.88	59	2202.88	307	2202.88	38
687	0.235	0.233	0.25702		2202.89	55	2202.89	297	2202.89	41
688	0.231	0.231	0.25702		2202.9	52	2202.89	263	2202.89	41
689	0.232	0.23	0.25702		2202.91	58	2202.9	196	2202.9	42
690	0.229	0.229	0.25702		2202.91	60	2202.91	148	2202.91	43
691	0.229	0.229	0.25515		2202.92	53	2202.92	103	2202.92	47
692	0.227	0.227	0.25515		2202.93	43	2202.92	83	2202.92	46
693	0.226	0.226	0.25329		2202.94	52	2202.93	75	2202.93	51
694	0.224	0.226	0.25329		2202.94	55	2202.94	70	2202.94	62
695	0.224	0.224	0.25143		2202.95	55	2202.95	65	2202.95	71
696	0.22	0.223	0.25143		2202.96	58	2202.95	63	2202.95	81
697	0.22	0.221	0.25143		2202.97	57	2202.96	61	2202.96	91
698	0.219	0.22	0.2477		2202.97	52	2202.97	65	2202.97	102
699	0.217	0.219	0.2477		2202.98	56	2202.98	68	2202.98	114
700	0.215	0.218	0.24584		2202.99	60	2202.98	72	2202.98	123
701	0.213	0.217	0.24584		2203	57	2202.99	74	2202.99	128
702	0.212	0.215	0.24584		2203	57	2203	73	2203	133
703	0.211	0.214	0.24398		2203.01	55	2203.01	71	2203.01	133
704	0.209	0.213	0.24212		2203.02	56	2203.01	68	2203.01	127
705	0.207	0.211	0.24398		2203.03	61	2203.02	64	2203.02	119
706	0.205	0.21	0.24025		2203.03	63	2203.03	65	2203.03	116
707	0.203	0.208	0.23653		2203.04	66	2203.04	64	2203.04	117
708	0.202	0.207	0.23467		2203.05	63	2203.04	70	2203.04	107
709	0.2	0.206	0.23653		2203.06	67	2203.05	72	2203.05	92
710	0.199	0.204	0.23653		2203.06	66	2203.06	68	2203.06	75
711	0.197	0.203	0.23467		2203.07	67	2203.07	61	2203.07	74
712	0.195	0.202	0.2328		2203.08	67	2203.07	57	2203.07	72
713	0.194	0.201	0.2328		2203.09	61	2203.08	52	2203.08	71
714	0.192	0.2	0.23094		2203.09	53	2203.09	51	2203.09	68
715	0.191	0.2	0.22908		2203.1	48	2203.1	50	2203.1	60
716	0.189	0.199	0.22722		2203.11	45	2203.1	54	2203.1	53
717	0.187	0.197	0.22722		2203.12	50	2203.11	57	2203.11	50
718	0.186	0.197	0.22349		2203.12	48	2203.12	59	2203.12	46
719	0.185	0.196	0.22349		2203.13	53	2203.13	60	2203.13	49
720	0.184	0.195	0.21977		2203.14	54	2203.13	64	2203.13	52
721	0.182	0.194	0.21977		2203.15	53	2203.14	64	2203.14	55
722	0.18	0.194	0.21791		2203.15	58	2203.15	77	2203.15	51
723	0.178	0.193	0.21604		2203.16	64	2203.16	87	2203.16	41
724	0.177	0.193	0.21604		2203.17	62	2203.16	102	2203.16	34
725	0.175	0.191	0.21232		2203.18	66	2203.17	120	2203.17	32
726	0.173	0.19	0.21046		2203.18	63	2203.18	142	2203.18	35
727	0.173	0.189	0.20859		2203.19	72	2203.19	173	2203.18	37
728	0.171	0.19	0.20487		2203.2	68	2203.19	205	2203.19	37
729	0.169	0.188	0.20859		2203.2	62	2203.2	226	2203.2	36
730	0.168	0.187	0.20487		2203.21	64	2203.21	272	2203.21	37
731	0.168	0.186	0.20487		2203.22	72	2203.22	290	2203.21	38
732	0.167	0.185	0.19928		2203.23	80	2203.22	283	2203.22	33
733	0.165	0.184	0.20114		2203.23	86	2203.23	236	2203.23	34
734	0.165	0.182	0.19742		2203.24	82	2203.24	182	2203.24	41
735	0.162	0.181	0.19928		2203.25	79	2203.25	130	2203.24	47
736	0.161	0.18	0.19928		2203.26	73	2203.25	101	2203.25	56
737	0.16	0.179	0.19556		2203.26	68	2203.26	83	2203.26	64
738	0.16	0.178	0.19369		2203.27	56	2203.27	72	2203.27	74
739	0.157	0.178	0.19183		2203.28	54	2203.27	66	2203.27	86
740	0.157	0.177	0.19369		2203.29	50	2203.28	70	2203.28	94
741	0.156	0.175	0.18997		2203.29	60	2203.29	65	2203.29	104
742	0.155	0.173	0.19183		2203.3	68	2203.3	64	2203.3	107
743	0.154	0.172	0.18811		2203.31	72	2203.3	65	2203.3	119
744	0.153	0.172	0.18624		2203.32	72	2203.31	70	2203.31	119
745	0.153	0.171	0.18438		2203.32	67	2203.32	67	2203.32	121
746	0.15	0.169	0.18624		2203.33	66	2203.33	58	2203.33	120
747	0.15	0.168	0.18252		2203.34	71	2203.33	54	2203.33	121
748	0.15	0.167	0.18066		2203.35	69	2203.34	57	2203.34	134
749	0.149	0.166	0.18066		2203.35	68	2203.35	57	2203.35	136
750	0.145	0.166	0.17879		2203.36	65	2203.36	57	2203.36	118
751	0.147	0.166	0.17879		2203.37	60	2203.36	55	2203.36	112
752	0.144	0.163	0.17693		2203.38	57	2203.37	51	2203.37	104
753	0.144	0.162	0.17693		2203.38	51	2203.38	47	2203.38	91
754	0.142	0.161	0.17693		2203.39	43	2203.39	50	2203.39	73
755	0.142	0.161	0.17693		2203.4	46	2203.39	51	2203.39	59
756	0.14	0.159	0.16948		2203.41	47	2203.4	49	2203.4	54
757	0.14	0.159	0.17134		2203.41	55	2203.41	48	2203.41	51
758	0.139	0.158	0.16948		2203.42	53	2203.42	49	2203.42	48
759	0.137	0.156	0.16762		2203.43	50	2203.42	55	2203.42	42
760	0.137	0.155	0.16948		2203.44	49	2203.43	64	2203.43	35
761	0.137	0.155	0.16576		2203.44	44	2203.44	64	2203.44	29
762	0.134	0.155	0.16576		2203.45	38	2203.45	72	2203.45	28
763	0.135	0.153	0.16389		2203.46	43	2203.45	67	2203.45	31
764	0.133	0.152	0.16576		2203.47	52	2203.46	69	2203.46	33
765	0.131	0.15	0.16203		2203.47	54	2203.47	74	2203.47	35
766	0.13	0.15	0.16017		2203.48	60	2203.48	76	2203.48	31
767	0.13	0.149	0.15831		2203.49	68	2203.48	79	2203.48	30
768	0.129	0.149	0.15458		2203.5	71	2203.49	91	2203.49	28
769	0.128	0.148	0.15644		2203.5	69	2203.5	103	2203.5	28
770	0.128	0.147	0.15458		2203.51	67	2203.51	110	2203.51	34
771	0.125	0.146	0.15831		2203.52	69	2203.51	116	2203.51	43
772	0.125	0.145	0.15458		2203.53	64	2203.52	140	2203.52	45
773	0.123	0.145	0.15272		2203.53	66	2203.53	173	2203.53	49
774	0.122	0.144	0.14899		2203.54	67	2203.54	197	2203.54	50
775	0.122	0.142	0.15272		2203.55	79	2203.54	206	2203.54	55
776	0.121	0.141	0.15086		2203.56	93	2203.55	207	2203.55	57
777	0.12	0.14	0.14899		2203.56	100	2203.56	190	2203.56	59
778	0.119	0.139	0.14899		2203.57	99	2203.57	149	2203.57	61
779	0.118	0.139	0.14713		2203.58	91	2203.57	110	2203.57	63
780	0.116	0.137	0.14713		2203.59	75	2203.58	88	2203.58	58
781	0.116	0.137	0.14527		2203.59	71	2203.59	76	2203.59	65
782	0.114	0.136	0.14341		2203.6	59	2203.6	68	2203.6	68
783	0.113	0.134	0.14155		2203.61	56	2203.6	61	2203.6	80
784	0.111	0.133	0.14155		2203.62	52	2203.61	55	2203.61	78
785	0.11	0.133	0.14155		2203.62	46	2203.62	50	2203.62	85
786	0.11	0.131	0.13782		2203.63	42	2203.63	52	2203.62	94
787	0.108	0.13	0.13968		2203.64	44	2203.63	50	2203.63	106
788	0.107	0.129	0.13782		2203.64	38	2203.64	56	2203.64	113
789	0.105	0.128	0.13596		2203.65	46	2203.65	61	2203.65	118
790	0.105	0.128	0.13782		2203.66	49	2203.66	61	2203.65	112
791	0.103	0.127	0.1341		2203.67	53	2203.66	59	2203.66	108
792	0.104	0.126	0.12851		2203.67	53	2203.67	53	2203.67	108
793	0.101	0.125	0.1341		2203.68	47	2203.68	43	2203.68	107
794	0.101	0.124	0.13223		2203.69	47	2203.69	42	2203.68	99
795	0.099	0.123	0.13037		2203.7	46	2203.69	43	2203.69	88
796	0.098	0.122	0.13037		2203.7	38	2203.7	46	2203.7	82
797	0.097	0.121	0.12851		2203.71	40	2203.71	49	2203.71	76
798	0.096	0.119	0.12665		2203.72	41	2203.72	52	2203.71	65
799	0.095	0.119	0.12665		2203.73	51	2203.72	51	2203.72	56
800	0.094	0.118	0.12478		2203.73	56	2203.73	53	2203.73	49
801	0.092	0.117	0.12478		2203.74	59	2203.74	55	2203.74	46
802	0.09	0.116	0.12478		2203.75	61	2203.74	52	2203.74	47
803	0.09	0.115	0.12292		2203.76	69	2203.75	58	2203.75	52
804	0.089	0.115	0.12106		2203.76	68	2203.76	63	2203.76	53
805	0.087	0.113	0.11733		2203.77	75	2203.77	63	2203.77	54
806	0.086	0.112	0.11733		2203.78	70	2203.77	62	2203.77	52
807	0.084	0.111	0.12106		2203.79	70	2203.78	60	2203.78	56
808	0.083	0.11	0.1192		2203.79	72	2203.79	57	2203.79	59
809	0.082	0.109	0.11547		2203.8	72	2203.8	54	2203.8	62
810	0.081	0.108	0.11733		2203.81	70	2203.8	57	2203.8	58
811	0.08	0.107	0.11361		2203.82	77	2203.81	61	2203.81	55
812	0.078	0.106	0.11361		2203.82	66	2203.82	73	2203.82	57
813	0.077	0.105	0.11175		2203.83	59	2203.83	86	2203.83	61
814	0.076	0.104	0.11361		2203.84	61	2203.83	103	2203.83	62
815	0.076	0.103	0.11175		2203.85	69	2203.84	128	2203.84	70
816	0.074	0.102	0.10988		2203.85	66	2203.85	155	2203.85	70
817	0.073	0.101	0.10988		2203.86	66	2203.86	172	2203.86	71
818	0.071	0.1	0.10988		2203.87	68	2203.86	201	2203.86	66
819	0.07	0.099	0.10988		2203.88	76	2203.87	209	2203.87	61
820	0.069	0.098	0.1043		2203.88	80	2203.88	203	2203.88	58
821	0.068	0.098	0.10616		2203.89	92	2203.89	171	2203.89	54
822	0.066	0.097	0.10243		2203.9	84	2203.89	140	2203.89	49
823	0.066	0.095	0.10616		2203.91	81	2203.9	111	2203.9	46
824	0.065	0.094	0.1043		2203.91	81	2203.91	90	2203.91	45
825	0.063	0.093	0.10057		2203.92	77	2203.92	74	2203.92	46
826	0.063	0.092	0.10243		2203.93	71	2203.92	72	2203.92	44
827	0.061	0.091	0.09685		2203.94	67	2203.93	72	2203.93	48
828	0.061	0.091	0.09871		2203.94	67	2203.94	70	2203.94	59
829	0.059	0.09	0.09871		2203.95	67	2203.95	63	2203.95	68
830	0.059	0.089	0.09685		2203.96	69	2203.95	56	2203.95	74
831	0.057	0.088	0.09685		2203.97	72	2203.96	55	2203.96	78
832	0.057	0.087	0.09498		2203.97	71	2203.97	57	2203.97	85
833	0.057	0.087	0.09498		2203.98	67	2203.98	53	2203.98	90
834	0.055	0.086	0.09498		2203.99	64	2203.98	50	2203.98	83
835	0.053	0.085	0.09498		2204	62	2203.99	53	2203.99	82
836	0.053	0.084	0.09312		2204	53	2204	63	2204	83
837	0.05	0.084	0.09312		2204.01	57	2204.01	66	2204.01	90
838	0.052	0.083	0.0894		2204.02	53	2204.01	62	2204.01	86
839	0.048	0.082	0.0894		2204.03	59	2204.02	55	2204.02	81
840	0.048	0.08	0.09126		2204.03	61	2204.03	54	2204.03	68
841	0.049	0.079	0.08753		2204.04	65	2204.04	54	2204.04	62
842	0.047	0.078	0.0894		2204.05	65	2204.04	59	2204.04	55
843	0.045	0.077	0.0894		2204.06	71	2204.05	62	2204.05	51
844	0.043	0.077	0.08567		2204.06	72	2204.06	56	2204.06	49
845	0.043	0.077	0.08381		2204.07	80	2204.07	53	2204.06	49
846	0.042	0.076	0.08008		2204.08	74	2204.07	52	2204.07	46
847	0.041	0.075	0.08195		2204.09	74	2204.08	50	2204.08	53
848	0.039	0.076	0.07822		2204.09	69	2204.09	46	2204.09	60
849	0.039	0.076	0.08008		2204.1	69	2204.1	41	2204.09	65
850	0.037	0.072	0.07822		2204.11	63	2204.1	46	2204.1	67
851	0.038	0.071	0.08195		2204.11	53	2204.11	48	2204.11	68
852	0.035	0.07	0.07636		2204.12	44	2204.12	53	2204.12	70
853	0.035	0.07	0.07822		2204.13	47	2204.13	53	2204.12	69
854	0.033	0.069	0.0745		2204.14	54	2204.13	52	2204.13	60
855	0.033	0.068	0.0745		2204.14	65	2204.14	51	2204.14	47
856	0.03	0.067	0.07636		2204.15	72	2204.15	58	2204.15	43
857	0.03	0.066	0.0745		2204.16	80	2204.16	62	2204.15	47
858	0.03	0.066	0.07264		2204.17	84	2204.16	74	2204.16	43
859	0.029	0.066	0.0745		2204.17	87	2204.17	79	2204.17	35
860	0.027	0.066	0.07077		2204.18	86	2204.18	95	2204.18	32
861	0.027	0.063	0.07077		2204.19	79	2204.19	116	2204.18	35
862	0.025	0.062	0.06705		2204.2	69	2204.19	135	2204.19	33
863	0.025	0.062	0.06891		2204.2	64	2204.2	144	2204.2	33
864	0.024	0.061	0.06705		2204.21	66	2204.21	143	2204.21	33
865	0.023	0.06	0.06705		2204.22	70	2204.21	132	2204.21	39
866	0.022	0.06	0.06519		2204.23	71	2204.22	118	2204.22	48
867	0.021	0.059	0.06519		2204.23	74	2204.23	100	2204.23	55
868	0.019	0.058	0.06332		2204.24	70	2204.24	89	2204.24	59
869	0.019	0.058	0.06146		2204.25	78	2204.24	80	2204.24	63
870	0.018	0.06	0.06332		2204.26	78	2204.25	70	2204.25	68
871	0.017	0.059	0.06332		2204.26	81	2204.26	57	2204.26	82
872	0.016	0.056	0.06519		2204.27	75	2204.27	55	2204.27	85
873	0.016	0.055	0.06146		2204.28	70	2204.27	54	2204.27	88
874	0.014	0.055	0.0596		2204.29	67	2204.28	56	2204.28	97
875	0.014	0.054	0.0596		2204.29	69	2204.29	57	2204.29	112
876	0.013	0.053	0.0596		2204.3	62	2204.3	60	2204.3	124
877	0.012	0.053	0.05774		2204.31	67	2204.3	58	2204.3	138
878	0.012	0.052	0.05774		2204.32	70	2204.31	52	2204.31	143
879	0.01	0.051	0.05774		2204.32	71	2204.32	46	2204.32	151
880	0.009	0.051	0.05587		2204.33	68	2204.33	49	2204.33	144
881	0.009	0.05	0.05774		2204.34	65	2204.33	50	2204.33	145
882	0.008	0.047	0.05401		2204.35	62	2204.34	50	2204.34	146
883	0.007	0.049	0.05587		2204.35	64	2204.35	47	2204.35	144
884	0.006	0.048	0.05401		2204.36	65	2204.36	49	2204.36	128
885	0.006	0.047	0.05587		2204.37	77	2204.36	54	2204.36	118
886	0.004	0.047	0.05401		2204.38	77	2204.37	57	2204.37	100
887	0.005	0.046	0.05029		2204.38	73	2204.38	53	2204.38	82
888	0.003	0.045	0.05215		2204.39	65	2204.39	53	2204.39	66
889	0.003	0.045	0.05029		2204.4	59	2204.39	50	2204.39	61
890	0.002	0.045	0.05029		2204.41	57	2204.4	52	2204.4	55
891	3.46945e-18	0.046	0.05215		2204.41	54	2204.41	49	2204.41	50
892	0.001	0.043	0.05029		2204.42	53	2204.42	50	2204.42	42
893	0.001	0.043	0.05029		2204.43	53	2204.42	53	2204.42	44
894	-0.001	0.043	0.04842		2204.44	58	2204.43	52	2204.43	45
895	-0.001	0.042	0.04842		2204.44	64	2204.44	51	2204.44	45
896	-0.002	0.042	0.04656		2204.45	68	2204.45	55	2204.45	46
897	-0.002	0.041	0.04656		2204.46	66	2204.45	55	2204.45	47
898	-0.004	0.04	0.04656		2204.47	72	2204.46	64	2204.46	41
899	-0.003	0.039	0.0447		2204.47	81	2204.47	73	2204.47	41
900	-0.005	0.039	0.0447		2204.48	92	2204.48	83	2204.48	43
901	-0.005	0.038	0.04656		2204.49	118	2204.48	96	2204.48	44
902	-0.006	0.038	0.04284		2204.5	136	2204.49	106	2204.49	38
903	-0.006	0.039	0.0447		2204.5	149	2204.5	118	2204.5	40
904	-0.007	0.038	0.04284		2204.51	169	2204.51	139	2204.51	41
905	-0.008	0.036	0.0447		2204.52	195	2204.51	160	2204.51	47
906	-0.008	0.037	0.04097		2204.53	228	2204.52	175	2204.52	45
907	-0.008	0.036	0.04284		2204.53	286	2204.53	189	2204.53	44
908	-0.009	0.036	0.04284		2204.54	357	2204.54	206	2204.53	48
909	-0.011	0.036	0.04284		2204.55	473	2204.54	218	2204.54	50
910	-0.01	0.035	0.04284		2204.56	639	2204.55	239	2204.55	51
911	-0.011	0.036	0.04097		2204.56	921	2204.56	273	2204.56	58
912	-0.011	0.036	0.04097		2204.57	1312	2204.57	335	2204.56	60
913	-0.012	0.035	0.04097		2204.58	1787	2204.57	395	2204.57	69
914	-0.012	0.035	0.04097		2204.59	2179	2204.58	452	2204.58	70
915	-0.013	0.035	0.04097		2204.59	2293	2204.59	450	2204.59	73
916	-0.013	0.034	0.03911		2204.6	2009	2204.6	406	2204.59	76
917	-0.014	0.033	0.03911		2204.61	1566	2204.6	309	2204.6	84
918	-0.014	0.033	0.04097		2204.61	1016	2204.61	216	2204.61	88
919	-0.015	0.032	0.04097		2204.62	622	2204.62	149	2204.62	102
920	-0.015	0.032	0.03911		2204.63	399	2204.63	121	2204.62	111
921	-0.016	0.031	0.03911		2204.64	291	2204.63	89	2204.63	111
922	-0.016	0.031	0.03911		2204.64	239	2204.64	77	2204.64	106
923	-0.016	0.03	0.03911		2204.65	212	2204.65	69	2204.65	97
924	-0.018	0.03	0.03725		2204.66	187	2204.66	73	2204.65	90
925	-0.018	0.03	0.03911		2204.67	164	2204.66	65	2204.66	87
926	-0.018	0.03	0.03911		2204.67	143	2204.67	61	2204.67	84
927	-0.018	0.029	0.03725		2204.68	140	2204.68	61	2204.68	83
928	-0.019	0.029	0.03911		2204.69	138	2204.68	61	2204.68	76
929	-0.019	0.028	0.03725		2204.7	133	2204.69	63	2204.69	71
930	-0.019	0.027	0.03911		2204.7	118	2204.7	62	2204.7	64
931	-0.02	0.027	0.03725		2204.71	107	2204.71	60	2204.71	56
932	-0.022	0.027	0.03725		2204.72	96	2204.71	57	2204.71	53
933	-0.021	0.027	0.03725		2204.73	104	2204.72	54	2204.72	54
934	-0.021	0.026	0.03725		2204.73	97	2204.73	58	2204.73	49
935	-0.022	0.026	0.03539		2204.74	93	2204.74	59	2204.74	53
936	-0.022	0.026	0.03725		2204.75	87	2204.74	58	2204.74	57
937	-0.023	0.026	0.03725		2204.76	84	2204.75	55	2204.75	63
938	-0.023	0.025	0.03725		2204.76	83	2204.76	54	2204.76	60
939	-0.023	0.025	0.03539		2204.77	85	2204.77	57	2204.77	59
940	-0.023	0.025	0.03725		2204.78	78	2204.77	59	2204.77	58
941	-0.024	0.025	0.03911		2204.79	75	2204.78	60	2204.78	64
942	-0.024	0.024	0.03725		2204.79	74	2204.79	64	2204.79	62
943	-0.026	0.024	0.03725		2204.8	82	2204.8	63	2204.8	68
944	-0.025	0.024	0.03725		2204.81	93	2204.8	61	2204.8	69
945	-0.025	0.024	0.03725		2204.82	102	2204.81	52	2204.81	74
946	-0.026	0.024	0.03725		2204.82	108	2204.82	60	2204.82	77
947	-0.026	0.023	0.03725		2204.83	122	2204.83	72	2204.83	77
948	-0.027	0.023	0.03911		2204.84	128	2204.83	89	2204.83	71
949	-0.027	0.023	0.03725		2204.85	140	2204.84	104	2204.84	69
950	-0.027	0.023	0.03911		2204.85	155	2204.85	119	2204.85	62
951	-0.028	0.022	0.03911		2204.86	185	2204.86	134	2204.86	55
952	-0.028	0.022	0.04097		2204.87	225	2204.86	149	2204.86	50
953	-0.028	0.022	0.03911		2204.88	277	2204.87	148	2204.87	51
954	-0.028	0.021	0.04097		2204.88	353	2204.88	153	2204.88	48
955	-0.029	0.021	0.04097		2204.89	501	2204.89	158	2204.89	50
956	-0.029	0.021	0.04097		2204.9	737	2204.89	185	2204.89	51
957	-0.029	0.021	0.04097		2204.91	1071	2204.9	225	2204.9	51
958	-0.029	0.021	0.04097		2204.91	1429	2204.91	270	2204.91	53
959	-0.03	0.021	0.04097		2204.92	1682	2204.92	308	2204.92	60
960	-0.03	0.021	0.04097		2204.93	1700	2204.92	312	2204.92	67
961	-0.031	0.022	0.03911		2204.94	1466	2204.93	269	2204.93	70
962	-0.03	0.02	0.04097		2204.94	1065	2204.94	199	2204.94	78
963	-0.031	0.02	0.04097		2204.95	683	2204.95	135	2204.95	89
964	-0.031	0.02	0.03911		2204.96	398	2204.95	101	2204.95	96
965	-0.031	0.02	0.03911		2204.97	287	2204.96	83	2204.96	107
966	-0.031	0.02	0.03725		2204.97	228	2204.97	76	2204.97	113
967	-0.032	0.019	0.03725		2204.98	211	2204.98	77	2204.97	125
968	-0.032	0.019	0.03725		2204.99	197	2204.98	80	2204.98	131
969	-0.032	0.019	0.03725		2205	179	2204.99	79	2204.99	140
970	-0.033	0.019	0.03539		2205	158	2205	74	2205	132
971	-0.033	0.018	0.03539		2205.01	141	2205.01	70	2205	119
972	-0.033	0.018	0.03352		2205.02	126	2205.01	69	2205.01	98
973	-0.033	0.018	0.03539		2205.03	124	2205.02	67	2205.02	89
974	-0.034	0.019	0.03352		2205.03	110	2205.03	66	2205.03	78
975	-0.032	0.018	0.03166		2205.04	104	2205.04	64	2205.03	78
976	-0.033	0.018	0.03539		2205.05	102	2205.04	61	2205.04	67
977	-0.034	0.018	0.03166		2205.06	101	2205.05	54	2205.05	61
978	-0.034	0.018	0.03166		2205.06	108	2205.06	53	2205.06	54
979	-0.035	0.017	0.0298		2205.07	110	2205.07	51	2205.06	57
980	-0.034	0.017	0.0298		2205.08	101	2205.07	56	2205.07	58
981	-0.035	0.017	0.0298		2205.09	96	2205.08	59	2205.08	62
982	-0.035	0.017	0.0298		2205.09	90	2205.09	55	2205.09	70
983	-0.035	0.017	0.0298		2205.1	93	2205.1	51	2205.09	72
984	-0.035	0.016	0.02794		2205.11	86	2205.1	54	2205.1	71
985	-0.035	0.016	0.02794		2205.11	81	2205.11	49	2205.11	67
986	-0.035	0.017	0.02607		2205.12	80	2205.12	52	2205.12	63
987	-0.036	0.016	0.02607		2205.13	88	2205.13	56	2205.12	59
988	-0.036	0.015	0.02607		2205.14	96	2205.13	60	2205.13	53
989	-0.036	0.015	0.02421		2205.14	103	2205.14	63	2205.14	52
990	-0.036	0.015	0.02421		2205.15	114	2205.15	65	2205.15	53
991	-0.036	0.015	0.02421		2205.16	140	2205.16	69	2205.15	55
992	-0.036	0.015	0.02235		2205.17	169	2205.16	83	2205.16	52
993	-0.036	0.015	0.02235		2205.17	195	2205.17	98	2205.17	52
994	-0.036	0.015	0.02235		2205.18	221	2205.18	109	2205.18	48
995	-0.036	0.014	0.02235		2205.19	272	2205.18	123	2205.18	48
996	-0.037	0.014	0.02049		2205.2	316	2205.19	145	2205.19	48
997	-0.037	0.014	0.02235		2205.2	385	2205.2	159	2205.2	54
998	-0.036	0.014	0.02049		2205.21	480	2205.21	174	2205.21	46
999	-0.037	0.014	0.02049		2205.22	664	2205.21	191	2205.21	47
1000	-0.037	0.013	0.02049		2205.23	943	2205.22	234	2205.22	47
					2205.23	1371	2205.23	294	2205.23	52
					2205.24	1891	2205.24	368	2205.24	57
					2205.25	2416	2205.24	439	2205.24	64
					2205.26	2574	2205.25	470	2205.25	74
					2205.26	2413	2205.26	420	2205.26	82
					2205.27	1884	2205.27	319	2205.27	82
					2205.28	1278	2205.27	215	2205.27	96
					2205.29	778	2205.28	151	2205.28	111
					2205.29	489	2205.29	99	2205.29	140
					2205.3	354	2205.3	79	2205.3	158
					2205.31	299	2205.3	73	2205.3	168
					2205.32	253	2205.31	78	2205.31	163
					2205.32	232	2205.32	82	2205.32	159
					2205.33	204	2205.33	72	2205.33	144
					2205.34	191	2205.33	64	2205.33	136
					2205.35	183	2205.34	65	2205.34	126
					2205.35	168	2205.35	60	2205.35	116
					2205.36	156	2205.36	61	2205.36	108
					2205.37	143	2205.36	56	2205.36	93
					2205.38	135	2205.37	52	2205.37	81
					2205.38	124	2205.38	51	2205.38	71
					2205.39	113	2205.39	54	2205.39	62
					2205.4	98	2205.39	52	2205.39	49
					2205.41	87	2205.4	52	2205.4	42
					2205.41	87	2205.41	48	2205.41	49
					2205.42	81	2205.42	42	2205.41	48
					2205.43	69	2205.42	40	2205.42	46
					2205.44	55	2205.43	41	2205.43	44
					2205.44	55	2205.44	46	2205.44	47
					2205.45	53	2205.45	54	2205.44	46
					2205.46	60	2205.45	58	2205.45	52
					2205.47	71	2205.46	61	2205.46	50
					2205.47	81	2205.47	61	2205.47	52
					2205.48	86	2205.48	66	2205.47	53
					2205.49	95	2205.48	70	2205.48	51
					2205.5	103	2205.49	74	2205.49	52
					2205.5	133	2205.5	82	2205.5	56
					2205.51	157	2205.51	100	2205.5	49
					2205.52	185	2205.51	116	2205.51	54
					2205.53	218	2205.52	128	2205.52	57
					2205.53	257	2205.53	125	2205.53	63
					2205.54	318	2205.54	135	2205.53	63
					2205.55	410	2205.54	148	2205.54	71
					2205.56	509	2205.55	175	2205.55	76
					2205.56	698	2205.56	204	2205.56	80
					2205.57	970	2205.57	250	2205.56	79
					2205.58	1331	2205.57	294	2205.57	79
					2205.59	1611	2205.58	321	2205.58	83
					2205.59	1691	2205.59	298	2205.59	93
					2205.6	1513	2205.6	264	2205.59	95
					2205.61	1170	2205.6	204	2205.6	107
					2205.61	777	2205.61	155	2205.61	121
					2205.62	476	2205.62	118	2205.62	141
					2205.63	295	2205.63	93	2205.62	154
					2205.64	226	2205.63	75	2205.63	158
					2205.64	196	2205.64	72	2205.64	162
					2205.65	178	2205.65	68	2205.65	171
					2205.66	149	2205.66	60	2205.65	162
					2205.67	137	2205.66	54	2205.66	156
					2205.67	125	2205.67	53	2205.67	147
					2205.68	131	2205.68	53	2205.68	131
					2205.69	124	2205.69	55	2205.68	104
					2205.7	118	2205.69	54	2205.69	100
					2205.7	110	2205.7	54	2205.7	86
					2205.71	105	2205.71	50	2205.71	77
					2205.72	98	2205.71	49	2205.71	68
					2205.73	94	2205.72	49	2205.72	58
					2205.73	82	2205.73	50	2205.73	54
					2205.74	83	2205.74	50	2205.74	61
					2205.75	72	2205.74	52	2205.74	61
					2205.76	73	2205.75	51	2205.75	70
					2205.76	77	2205.76	55	2205.76	73
					2205.77	85	2205.77	57	2205.77	69
					2205.78	85	2205.77	63	2205.77	72
					2205.79	84	2205.78	63	2205.78	75
					2205.79	85	2205.79	70	2205.79	73
					2205.8	93	2205.8	70	2205.8	66
					2205.81	90	2205.8	65	2205.8	63
					2205.82	104	2205.81	60	2205.81	63
					2205.82	108	2205.82	61	2205.82	70
					2205.83	110	2205.83	62	2205.83	74
					2205.84	118	2205.83	77	2205.83	75
					2205.85	138	2205.84	89	2205.84	69
					2205.85	162	2205.85	102	2205.85	64
					2205.86	200	2205.86	110	2205.86	68
					2205.87	247	2205.86	121	2205.86	70
					2205.88	308	2205.87	134	2205.87	66
					2205.88	382	2205.88	154	2205.88	62
					2205.89	512	2205.89	177	2205.89	63
					2205.9	718	2205.89	210	2205.89	62
					2205.91	1019	2205.9	251	2205.9	60
					2205.91	1283	2205.91	280	2205.91	62
					2205.92	1462	2205.92	273	2205.91	67
					2205.93	1407	2205.92	249	2205.92	57
					2205.94	1157	2205.93	197	2205.93	67
					2205.94	804	2205.94	148	2205.94	84
					2205.95	503	2205.95	116	2205.94	100
					2205.96	326	2205.95	95	2205.95	111
					2205.97	255	2205.96	81	2205.96	126
					2205.97	214	2205.97	78	2205.97	141
					2205.98	190	2205.98	72	2205.97	147
					2205.99	170	2205.98	65	2205.98	147
					2206	165	2205.99	64	2205.99	164
					2206	158	2206	69	2206	175
					2206.01	143	2206.01	67	2206	178
					2206.02	135	2206.01	68	2206.01	171
					2206.03	136	2206.02	70	2206.02	158
					2206.03	120	2206.03	79	2206.03	131
					2206.04	124	2206.04	76	2206.03	109
					2206.05	127	2206.04	71	2206.04	82
					2206.06	135	2206.05	68	2206.05	73
					2206.06	141	2206.06	71	2206.06	73
					2206.07	139	2206.07	64	2206.06	78
					2206.08	126	2206.07	65	2206.07	73
					2206.09	114	2206.08	61	2206.08	69
					2206.09	100	2206.09	63	2206.09	63
					2206.1	86	2206.1	61	2206.09	66
					2206.11	75	2206.1	56	2206.1	65
					2206.11	71	2206.11	51	2206.11	60
					2206.12	76	2206.12	53	2206.12	54
					2206.13	83	2206.13	50	2206.12	55
					2206.14	90	2206.13	47	2206.13	62
					2206.14	98	2206.14	50	2206.14	59
					2206.15	95	2206.15	53	2206.15	57
					2206.16	112	2206.16	55	2206.15	60
					2206.17	115	2206.16	59	2206.16	58
					2206.17	123	2206.17	66	2206.17	68
					2206.18	128	2206.18	73	2206.18	62
					2206.19	138	2206.19	81	2206.18	59
					2206.2	150	2206.19	85	2206.19	56
					2206.2	175	2206.2	89	2206.2	54
					2206.21	203	2206.21	101	2206.21	55
					2206.22	266	2206.22	113	2206.21	62
					2206.23	356	2206.22	128	2206.22	56
					2206.23	484	2206.23	143	2206.23	67
					2206.24	643	2206.24	162	2206.24	70
					2206.25	791	2206.24	171	2206.24	82
					2206.26	836	2206.25	184	2206.25	89
					2206.26	761	2206.26	164	2206.26	92
					2206.27	590	2206.27	130	2206.27	89
					2206.28	453	2206.27	100	2206.27	105
					2206.29	304	2206.28	81	2206.28	132
					2206.29	213	2206.29	71	2206.29	161
					2206.3	172	2206.3	62	2206.3	176
					2206.31	156	2206.3	51	2206.3	194
					2206.32	153	2206.31	54	2206.31	205
					2206.32	146	2206.32	56	2206.32	230
					2206.33	136	2206.33	59	2206.33	244
					2206.34	115	2206.33	55	2206.33	255
					2206.35	108	2206.34	53	2206.34	260
					2206.35	104	2206.35	52	2206.35	262
					2206.36	102	2206.36	55	2206.36	261
					2206.37	104	2206.36	59	2206.36	279
					2206.38	103	2206.37	56	2206.37	301
					2206.38	100	2206.38	50	2206.38	334
					2206.39	82	2206.39	46	2206.39	343
					2206.4	79	2206.39	46	2206.39	324
					2206.41	68	2206.4	50	2206.4	264
					2206.41	70	2206.41	49	2206.41	212
					2206.42	66	2206.42	54	2206.41	156
					2206.43	68	2206.42	54	2206.42	123
					2206.44	66	2206.43	49	2206.43	100
					2206.44	70	2206.44	47	2206.44	85
					2206.45	64	2206.45	46	2206.44	78
					2206.46	71	2206.45	48	2206.45	79
					2206.47	72	2206.46	54	2206.46	66
					2206.47	74	2206.47	59	2206.47	67
					2206.48	76	2206.48	65	2206.47	66
					2206.49	82	2206.48	65	2206.48	64
					2206.5	91	2206.49	74	2206.49	52
					2206.5	103	2206.5	77	2206.5	48
					2206.51	106	2206.51	84	2206.5	52
					2206.52	131	2206.51	94	2206.51	65
					2206.53	155	2206.52	102	2206.52	70
					2206.53	190	2206.53	115	2206.53	65
					2206.54	222	2206.54	134	2206.53	64
					2206.55	260	2206.54	145	2206.54	69
					2206.56	335	2206.55	154	2206.55	70
					2206.56	440	2206.56	156	2206.56	69
					2206.57	521	2206.57	156	2206.56	74
					2206.58	573	2206.57	156	2206.57	78
					2206.59	616	2206.58	153	2206.58	81
					2206.59	599	2206.59	145	2206.59	83
					2206.6	498	2206.6	132	2206.59	87
					2206.61	359	2206.6	105	2206.6	100
					2206.62	242	2206.61	79	2206.61	108
					2206.62	174	2206.62	62	2206.62	129
					2206.63	125	2206.63	52	2206.62	148
					2206.64	115	2206.63	46	2206.63	173
					2206.64	104	2206.64	46	2206.64	181
					2206.65	97	2206.65	44	2206.65	212
					2206.66	90	2206.66	43	2206.65	246
					2206.67	82	2206.66	42	2206.66	300
					2206.67	76	2206.67	44	2206.67	329
					2206.68	72	2206.68	44	2206.68	334
					2206.69	63	2206.69	46	2206.68	311
					2206.7	70	2206.69	46	2206.69	283
					2206.7	74	2206.7	45	2206.7	241
					2206.71	69	2206.71	44	2206.71	236
					2206.72	63	2206.72	45	2206.71	236
					2206.73	66	2206.72	40	2206.72	236
					2206.73	71	2206.73	42	2206.73	216
					2206.74	77	2206.74	46	2206.74	199
					2206.75	77	2206.75	51	2206.74	177
					2206.76	82	2206.75	50	2206.75	148
					2206.76	78	2206.76	50	2206.76	122
					2206.77	81	2206.77	51	2206.77	105
					2206.78	86	2206.77	54	2206.77	93
					2206.79	91	2206.78	47	2206.78	93
					2206.79	91	2206.79	54	2206.79	90
					2206.8	99	2206.8	57	2206.8	91
					2206.81	117	2206.8	58	2206.8	87
					2206.82	125	2206.81	55	2206.81	86
					2206.82	116	2206.82	49	2206.82	84
					2206.83	110	2206.83	50	2206.83	77
					2206.84	106	2206.83	58	2206.83	72
					2206.85	102	2206.84	64	2206.84	77
					2206.85	98	2206.85	70	2206.85	76
					2206.86	109	2206.86	73	2206.86	75
					2206.87	113	2206.86	76	2206.86	72
					2206.88	142	2206.87	80	2206.87	75
					2206.88	170	2206.88	81	2206.88	74
					2206.89	204	2206.89	83	2206.89	78
					2206.9	225	2206.89	86	2206.89	72
					2206.91	253	2206.9	88	2206.9	74
					2206.91	279	2206.91	84	2206.91	75
					2206.92	304	2206.92	79	2206.91	82
					2206.93	277	2206.92	72	2206.92	92
					2206.94	241	2206.93	61	2206.93	114
					2206.94	189	2206.94	55	2206.94	113
					2206.95	150	2206.95	49	2206.94	134
					2206.96	113	2206.95	50	2206.95	167
					2206.97	87	2206.96	54	2206.96	213
					2206.97	85	2206.97	62	2206.97	250
					2206.98	83	2206.98	55	2206.97	288
					2206.99	76	2206.98	55	2206.98	335
					2207	79	2206.99	56	2206.99	424
					2207	77	2207	54	2207	540
					2207.01	76	2207.01	51	2207	690
					2207.02	75	2207.01	52	2207.01	827
					2207.03	78	2207.02	52	2207.02	910
					2207.03	82	2207.03	58	2207.03	889
					2207.04	95	2207.04	58	2207.03	812
					2207.05	107	2207.04	59	2207.04	698
					2207.06	123	2207.05	61	2207.05	585
					2207.06	137	2207.06	58	2207.06	468
					2207.07	137	2207.07	59	2207.06	380
					2207.08	124	2207.07	56	2207.07	300
					2207.09	100	2207.08	49	2207.08	234
					2207.09	79	2207.09	43	2207.09	184
					2207.1	66	2207.1	42	2207.09	157
					2207.11	55	2207.1	46	2207.1	136
					2207.12	59	2207.11	46	2207.11	127
					2207.12	61	2207.12	47	2207.12	109
					2207.13	67	2207.13	51	2207.12	110
					2207.14	73	2207.13	58	2207.13	99
					2207.15	79	2207.14	62	2207.14	92
					2207.15	84	2207.15	58	2207.15	88
					2207.16	82	2207.16	63	2207.15	83
					2207.17	74	2207.16	71	2207.16	74
					2207.18	77	2207.17	78	2207.17	75
					2207.18	81	2207.18	80	2207.18	71
					2207.19	93	2207.19	80	2207.18	75
					2207.2	104	2207.19	82	2207.19	78
					2207.2	124	2207.2	82	2207.2	79
					2207.21	144	2207.21	85	2207.21	74
					2207.22	173	2207.22	86	2207.21	71
					2207.23	193	2207.22	89	2207.22	73
					2207.23	215	2207.23	92	2207.23	77
					2207.24	228	2207.24	93	2207.24	75
					2207.25	231	2207.25	90	2207.24	80
					2207.26	212	2207.25	81	2207.25	95
					2207.26	179	2207.26	65	2207.26	111
					2207.27	145	2207.27	61	2207.27	125
					2207.28	119	2207.28	54	2207.27	146
					2207.29	104	2207.28	51	2207.28	164
					2207.29	94	2207.29	45	2207.29	197
					2207.3	94	2207.3	41	2207.3	234
					2207.31	99	2207.3	44	2207.3	288
					2207.32	101	2207.31	54	2207.31	350
					2207.32	99	2207.32	55	2207.32	437
					2207.33	94	2207.33	50	2207.33	540
					2207.34	93	2207.33	45	2207.33	663
					2207.35	76	2207.34	48	2207.34	763
					2207.35	70	2207.35	48	2207.35	827
					2207.36	74	2207.36	47	2207.36	787
					2207.37	75	2207.36	47	2207.36	750
					2207.38	67	2207.37	49	2207.37	644
					2207.38	55	2207.38	44	2207.38	542
					2207.39	47	2207.39	43	2207.39	440
					2207.4	46	2207.39	45	2207.39	349
					2207.41	40	2207.4	44	2207.4	276
					2207.41	40	2207.41	36	2207.41	216
					2207.42	39	2207.42	37	2207.41	160
					2207.43	46	2207.42	40	2207.42	138
					2207.44	48	2207.43	46	2207.43	124
					2207.44	47	2207.44	42	2207.44	118
					2207.45	51	2207.45	44	2207.44	104
					2207.46	52	2207.45	49	2207.45	91
					2207.47	49	2207.46	53	2207.46	82
					2207.47	56	2207.47	53	2207.47	85
					2207.48	58	2207.48	57	2207.47	77
					2207.49	59	2207.48	60	2207.48	70
					2207.5	60	2207.49	63	2207.49	71
					2207.5	65	2207.5	60	2207.5	80
					2207.51	79	2207.51	73	2207.5	78
					2207.52	92	2207.51	83	2207.51	70
					2207.53	105	2207.52	93	2207.52	60
					2207.53	110	2207.53	95	2207.53	62
					2207.54	119	2207.54	88	2207.53	69
					2207.55	138	2207.54	86	2207.54	77
					2207.56	166	2207.55	85	2207.55	85
					2207.56	180	2207.56	84	2207.56	94
					2207.57	176	2207.57	78	2207.56	93
					2207.58	165	2207.57	70	2207.57	101
					2207.59	150	2207.58	66	2207.58	111
					2207.59	133	2207.59	60	2207.59	130
					2207.6	101	2207.6	54	2207.59	145
					2207.61	82	2207.6	48	2207.6	170
					2207.62	71	2207.61	45	2207.61	189
					2207.62	66	2207.62	43	2207.62	214
					2207.63	57	2207.63	44	2207.62	242
					2207.64	51	2207.63	47	2207.63	272
					2207.65	39	2207.64	46	2207.64	313
					2207.65	44	2207.65	43	2207.65	396
					2207.66	43	2207.66	36	2207.65	494
					2207.67	43	2207.66	33	2207.66	692
					2207.68	47	2207.67	31	2207.67	953
					2207.68	52	2207.68	32	2207.68	1263
					2207.69	47	2207.69	35	2207.68	1453
					2207.7	47	2207.69	37	2207.69	1495
					2207.71	43	2207.7	37	2207.7	1325
					2207.71	48	2207.71	38	2207.71	1069
					2207.72	50	2207.72	37	2207.71	760
					2207.73	55	2207.72	38	2207.72	529
					2207.74	62	2207.73	42	2207.73	385
					2207.74	64	2207.74	40	2207.74	313
					2207.75	56	2207.75	47	2207.74	256
					2207.76	50	2207.75	53	2207.75	219
					2207.76	50	2207.76	53	2207.76	188
					2207.77	49	2207.77	48	2207.77	165
					2207.78	50	2207.78	50	2207.77	147
					2207.79	52	2207.78	46	2207.78	137
					2207.79	58	2207.79	49	2207.79	131
					2207.8	63	2207.8	51	2207.8	129
					2207.81	65	2207.81	53	2207.8	128
					2207.82	69	2207.81	52	2207.81	133
					2207.82	63	2207.82	56	2207.82	140
					2207.83	65	2207.83	60	2207.83	147
					2207.84	61	2207.84	63	2207.83	139
					2207.85	72	2207.84	67	2207.84	152
					2207.85	75	2207.85	76	2207.85	146
					2207.86	73	2207.86	85	2207.86	140
					2207.87	78	2207.86	89	2207.86	133
					2207.88	100	2207.87	87	2207.87	118
					2207.88	114	2207.88	81	2207.88	102
					2207.89	131	2207.89	74	2207.89	100
					2207.9	138	2207.89	66	2207.89	90
					2207.91	136	2207.9	55	2207.9	98
					2207.91	121	2207.91	48	2207.91	103
					2207.92	100	2207.92	39	2207.91	112
					2207.93	84	2207.92	38	2207.92	112
					2207.94	78	2207.93	40	2207.93	116
					2207.94	71	2207.94	44	2207.94	125
					2207.95	71	2207.95	48	2207.94	145
					2207.96	61	2207.95	49	2207.95	167
					2207.97	54	2207.96	51	2207.96	192
					2207.97	53	2207.97	51	2207.97	229
					2207.98	50	2207.98	46	2207.97	287
					2207.99	47	2207.98	50	2207.98	355
					2208	49	2207.99	53	2207.99	450
					2208	50	2208	59	2208	580
					2208.01	56	2208.01	62	2208	767
					2208.02	61	2208.01	65	2208.01	930
					2208.03	61	2208.02	60	2208.02	1028
					2208.03	65	2208.03	57	2208.03	1005
					2208.04	70	2208.04	61	2208.03	896
					2208.05	71	2208.04	64	2208.04	705
					2208.06	70	2208.05	61	2208.05	517
					2208.06	63	2208.06	56	2208.06	375
					2208.07	64	2208.07	48	2208.06	290
					2208.08	56	2208.07	43	2208.07	224
					2208.09	45	2208.08	44	2208.08	194
					2208.09	39	2208.09	47	2208.09	169
					2208.1	38	2208.1	39	2208.09	160
					2208.11	37	2208.1	36	2208.1	154
					2208.12	38	2208.11	36	2208.11	155
					2208.12	36	2208.12	40	2208.12	152
					2208.13	40	2208.13	42	2208.12	138
					2208.14	43	2208.13	40	2208.13	113
					2208.15	52	2208.14	44	2208.14	102
					2208.15	56	2208.15	45	2208.15	91
					2208.16	57	2208.16	46	2208.15	90
					2208.17	59	2208.16	50	2208.16	91
					2208.18	58	2208.17	54	2208.17	88
					2208.18	53	2208.18	58	2208.18	79
					2208.19	58	2208.19	60	2208.18	76
					2208.2	68	2208.19	65	2208.19	72
					2208.21	77	2208.2	72	2208.2	70
					2208.21	83	2208.21	73	2208.21	74
					2208.22	88	2208.22	64	2208.21	81
					2208.23	98	2208.22	62	2208.22	78
					2208.24	102	2208.23	57	2208.23	79
					2208.24	99	2208.24	59	2208.24	93
					2208.25	83	2208.25	63	2208.24	116
					2208.26	68	2208.25	64	2208.25	126
					2208.27	59	2208.26	59	2208.26	136
					2208.27	56	2208.27	57	2208.27	151
					2208.28	56	2208.28	53	2208.27	174
					2208.29	53	2208.28	51	2208.28	197
					2208.3	50	2208.29	50	2208.29	223
					2208.3	49	2208.3	47	2208.3	246
					2208.31	54	2208.31	47	2208.3	293
					2208.32	51	2208.31	47	2208.31	351
					2208.32	46	2208.32	44	2208.32	471
					2208.33	45	2208.33	45	2208.33	627
					2208.34	48	2208.34	46	2208.33	839
					2208.35	51	2208.34	45	2208.34	1037
					2208.35	53	2208.35	43	2208.35	1221
					2208.36	53	2208.36	43	2208.36	1299
					2208.37	50	2208.37	43	2208.36	1209
					2208.38	49	2208.37	42	2208.37	924
					2208.38	48	2208.38	38	2208.38	689
					2208.39	43	2208.39	38	2208.39	469
					2208.4	40	2208.4	35	2208.39	324
					2208.41	37	2208.4	37	2208.4	237
					2208.41	38	2208.41	36	2208.41	197
					2208.42	36	2208.42	41	2208.42	175
					2208.43	38	2208.43	45	2208.42	162
					2208.44	40	2208.43	44	2208.43	144
					2208.44	42	2208.44	42	2208.44	124
					2208.45	42	2208.45	46	2208.45	116
					2208.46	43	2208.45	45	2208.45	116
					2208.47	48	2208.46	52	2208.46	106
					2208.47	52	2208.47	58	2208.47	97
					2208.48	51	2208.48	69	2208.47	100
					2208.49	52	2208.48	81	2208.48	101
					2208.5	52	2208.49	94	2208.49	89
					2208.5	61	2208.5	103	2208.5	76
					2208.51	80	2208.51	111	2208.5	72
					2208.52	95	2208.51	120	2208.51	76
					2208.53	113	2208.52	136	2208.52	75
					2208.53	140	2208.53	152	2208.53	76
					2208.54	169	2208.54	164	2208.53	84
					2208.55	207	2208.54	157	2208.54	90
					2208.56	221	2208.55	138	2208.55	80
					2208.56	215	2208.56	117	2208.56	89
					2208.57	193	2208.57	90	2208.56	96
					2208.58	158	2208.57	67	2208.57	104
					2208.59	125	2208.58	59	2208.58	99
					2208.59	100	2208.59	56	2208.59	107
					2208.6	72	2208.6	54	2208.59	129
					2208.61	59	2208.6	52	2208.6	153
					2208.62	48	2208.61	52	2208.61	161
					2208.62	42	2208.62	46	2208.62	178
					2208.63	38	2208.63	43	2208.62	183
					2208.64	34	2208.63	40	2208.63	193
					2208.65	38	2208.64	42	2208.64	208
					2208.65	43	2208.65	43	2208.65	241
					2208.66	40	2208.66	41	2208.65	290
					2208.67	40	2208.66	39	2208.66	381
					2208.68	42	2208.67	37	2208.67	489
					2208.68	41	2208.68	38	2208.68	607
					2208.69	38	2208.69	39	2208.68	690
					2208.7	35	2208.69	36	2208.69	722
					2208.71	35	2208.7	33	2208.7	641
					2208.71	39	2208.71	33	2208.71	505
					2208.72	39	2208.72	35	2208.71	356
					2208.73	35	2208.72	38	2208.72	247
					2208.74	38	2208.73	44	2208.73	181
					2208.74	47	2208.74	48	2208.74	152
					2208.75	48	2208.75	49	2208.74	144
					2208.76	49	2208.75	50	2208.75	143
					2208.77	53	2208.76	47	2208.76	136
					2208.77	54	2208.77	44	2208.77	128
					2208.78	48	2208.78	41	2208.77	118
					2208.79	47	2208.78	40	2208.78	122
					2208.8	46	2208.79	44	2208.79	112
					2208.8	45	2208.8	47	2208.8	119
					2208.81	42	2208.81	49	2208.8	123
					2208.82	45	2208.81	50	2208.81	130
					2208.83	45	2208.82	51	2208.82	131
					2208.83	42	2208.83	58	2208.83	134
					2208.84	36	2208.84	66	2208.83	141
					2208.85	46	2208.84	68	2208.84	154
					2208.86	52	2208.85	72	2208.85	139
					2208.86	54	2208.86	78	2208.86	138
					2208.87	59	2208.87	87	2208.86	130
					2208.88	64	2208.87	88	2208.87	122
					2208.89	68	2208.88	87	2208.88	110
					2208.89	71	2208.89	80	2208.89	93
					2208.9	63	2208.9	72	2208.89	81
					2208.91	59	2208.9	66	2208.9	83
					2208.91	52	2208.91	56	2208.91	84
					2208.92	56	2208.92	48	2208.92	91
					2208.93	54	2208.93	43	2208.92	100
					2208.94	53	2208.93	39	2208.93	107
					2208.94	52	2208.94	43	2208.94	110
					2208.95	52	2208.95	48	2208.95	124
					2208.96	51	2208.96	52	2208.95	139
					2208.97	47	2208.96	46	2208.96	150
					2208.97	46	2208.97	36	2208.97	163
					2208.98	46	2208.98	38	2208.98	183
					2208.99	43	2208.99	50	2208.98	210
					2209	44	2208.99	57	2208.99	256
					2209	42	2209	57	2209	321
					2209.01	45	2209.01	55	2209	399
					2209.02	43	2209.02	55	2209.01	484
					2209.03	52	2209.02	51	2209.02	544
					2209.03	63	2209.03	49	2209.03	527
					2209.04	80	2209.04	50	2209.03	465
					2209.05	90	2209.05	50	2209.04	345
					2209.06	90	2209.05	46	2209.05	242
					2209.06	76	2209.06	45	2209.06	179
					2209.07	67	2209.07	44	2209.06	143
					2209.08	59	2209.07	45	2209.07	122
					2209.09	55	2209.08	45	2209.08	115
					2209.09	46	2209.09	40	2209.09	101
					2209.1	40	2209.1	35	2209.09	107
					2209.11	42	2209.1	38	2209.1	107
					2209.12	45	2209.11	42	2209.11	111
					2209.12	43	2209.12	50	2209.12	111
					2209.13	43	2209.13	52	2209.12	108
					2209.14	43	2209.13	51	2209.13	99
					2209.15	48	2209.14	53	2209.14	91
					2209.15	46	2209.15	59	2209.15	84
					2209.16	53	2209.16	66	2209.15	79
					2209.17	57	2209.16	73	2209.16	71
					2209.18	55	2209.17	76	2209.17	71
					2209.18	49	2209.18	92	2209.18	69
					2209.19	47	2209.19	112	2209.18	66
					2209.2	48	2209.19	143	2209.19	63
					2209.21	52	2209.2	153	2209.2	65
					2209.21	64	2209.21	151	2209.21	66
					2209.22	70	2209.22	130	2209.21	60
					2209.23	66	2209.22	105	2209.22	62
					2209.24	62	2209.23	85	2209.23	71
					2209.24	62	2209.24	70	2209.24	69
					2209.25	60	2209.25	63	2209.24	70
					2209.26	53	2209.25	62	2209.25	75
					2209.27	50	2209.26	61	2209.26	92
					2209.27	50	2209.27	61	2209.27	103
					2209.28	51	2209.28	58	2209.27	123
					2209.29	50	2209.28	52	2209.28	134
					2209.3	47	2209.29	48	2209.29	152
					2209.3	48	2209.3	41	2209.3	161
					2209.31	55	2209.31	38	2209.3	177
					2209.32	50	2209.31	44	2209.31	202
					2209.33	48	2209.32	47	2209.32	248
					2209.33	40	2209.33	42	2209.33	283
					2209.34	38	2209.34	36	2209.33	337
					2209.35	40	2209.34	35	2209.34	382
					2209.36	41	2209.35	36	2209.35	425
					2209.36	43	2209.36	41	2209.36	427
					2209.37	43	2209.37	43	2209.36	391
					2209.38	38	2209.37	49	2209.37	318
					2209.39	36	2209.38	51	2209.38	244
					2209.39	33	2209.39	43	2209.39	175
					2209.4	40	2209.4	37	2209.39	136
					2209.41	39	2209.4	36	2209.4	117
					2209.42	36	2209.41	34	2209.41	109
					2209.42	36	2209.42	38	2209.42	92
					2209.43	40	2209.43	40	2209.42	80
					2209.44	40	2209.43	44	2209.43	73
					2209.45	38	2209.44	46	2209.44	68
					2209.45	36	2209.45	47	2209.45	68
					2209.46	37	2209.46	51	2209.45	72
					2209.47	36	2209.46	52	2209.46	71
					2209.48	42	2209.47	53	2209.47	69
					2209.48	45	2209.48	56	2209.48	64
					2209.49	45	2209.49	64	2209.48	60
					2209.5	43	2209.49	72	2209.49	56
					2209.51	50	2209.5	75	2209.5	62
					2209.51	53	2209.51	84	2209.51	58
					2209.52	62	2209.52	97	2209.51	67
					2209.53	73	2209.52	107	2209.52	68
					2209.53	91	2209.53	120	2209.53	69
					2209.54	107	2209.54	133	2209.54	66
					2209.55	124	2209.55	134	2209.54	68
					2209.56	130	2209.55	128	2209.55	73
					2209.56	135	2209.56	113	2209.56	75
					2209.57	126	2209.57	98	2209.56	68
					2209.58	115	2209.58	75	2209.57	85
					2209.59	100	2209.58	58	2209.58	98
					2209.59	80	2209.59	46	2209.59	111
					2209.6	60	2209.6	47	2209.59	112
					2209.61	52	2209.61	46	2209.6	112
					2209.62	46	2209.61	49	2209.61	110
					2209.62	49	2209.62	49	2209.62	117
					2209.63	43	2209.63	49	2209.62	121
					2209.64	40	2209.64	46	2209.63	123
					2209.65	42	2209.64	39	2209.64	122
					2209.65	43	2209.65	34	2209.65	125
					2209.66	40	2209.66	37	2209.65	133
					2209.67	36	2209.67	39	2209.66	160
					2209.68	35	2209.67	40	2209.67	194
					2209.68	31	2209.68	37	2209.68	222
					2209.69	30	2209.69	36	2209.68	237
					2209.7	34	2209.7	37	2209.69	229
					2209.71	37	2209.7	40	2209.7	196
					2209.71	40	2209.71	42	2209.71	169
					2209.72	37	2209.72	41	2209.71	136
					2209.73	35	2209.72	40	2209.72	112
					2209.74	31	2209.73	39	2209.73	92
					2209.74	37	2209.74	42	2209.74	91
					2209.75	42	2209.75	45	2209.74	83
					2209.76	48	2209.75	48	2209.75	85
					2209.77	50	2209.76	52	2209.76	79
					2209.77	46	2209.77	51	2209.77	83
					2209.78	44	2209.78	48	2209.77	84
					2209.79	45	2209.78	48	2209.78	87
					2209.8	44	2209.79	51	2209.79	89
					2209.8	48	2209.8	52	2209.8	95
					2209.81	48	2209.81	52	2209.8	92
					2209.82	52	2209.81	55	2209.81	105
					2209.83	55	2209.82	59	2209.82	111
					2209.83	54	2209.83	59	2209.83	117
					2209.84	50	2209.84	70	2209.83	117
					2209.85	49	2209.84	83	2209.84	113
					2209.86	44	2209.85	100	2209.85	107
					2209.86	46	2209.86	112	2209.86	106
					2209.87	43	2209.87	126	2209.86	95
					2209.88	49	2209.87	138	2209.87	81
					2209.89	56	2209.88	137	2209.88	73
					2209.89	60	2209.89	110	2209.89	69
					2209.9	61	2209.9	90	2209.89	68
					2209.91	63	2209.9	71	2209.9	66
					2209.92	55	2209.91	61	2209.91	60
					2209.92	50	2209.92	55	2209.92	65
					2209.93	50	2209.93	54	2209.92	73
					2209.94	52	2209.93	48	2209.93	83
					2209.95	49	2209.94	46	2209.94	84
					2209.95	46	2209.95	46	2209.95	86
					2209.96	43	2209.96	46	2209.95	91
					2209.97	44	2209.96	45	2209.96	99
					2209.98	36	2209.97	47	2209.97	102
					2209.98	33	2209.98	53	2209.98	111
					2209.99	33	2209.99	54	2209.98	109
					2210	39	2209.99	52	2209.99	125
					2210.01	52	2210	51	2210	130
					2210.01	57	2210.01	53	2210.01	153
					2210.02	60	2210.02	51	2210.01	171
					2210.03	62	2210.02	51	2210.02	175
					2210.04	58	2210.03	52	2210.03	164
					2210.04	64	2210.04	53	2210.04	155
					2210.05	65	2210.05	54	2210.04	129
					2210.06	75	2210.05	55	2210.05	119
					2210.07	81	2210.06	56	2210.06	102
					2210.07	76	2210.07	49	2210.07	95
					2210.08	69	2210.08	49	2210.07	89
					2210.09	61	2210.08	45	2210.08	93
					2210.1	52	2210.09	42	2210.09	93
					2210.1	48	2210.1	39	2210.1	89
					2210.11	39	2210.11	37	2210.1	79
					2210.12	35	2210.11	36	2210.11	73
					2210.13	34	2210.12	40	2210.12	73
					2210.13	36	2210.13	43	2210.12	78
					2210.14	38	2210.14	50	2210.13	75
					2210.15	41	2210.14	54	2210.14	71
					2210.16	41	2210.15	55	2210.15	77
					2210.16	45	2210.16	51	2210.15	80
					2210.17	49	2210.17	56	2210.16	74
					2210.18	47	2210.17	63	2210.17	67
					2210.18	44	2210.18	71	2210.18	65
					2210.19	43	2210.19	77	2210.18	65
					2210.2	42	2210.2	83	2210.19	69
					2210.21	43	2210.2	92	2210.2	69
					2210.21	45	2210.21	96	2210.21	67
					2210.22	54	2210.22	94	2210.21	67
					2210.23	49	2210.23	84	2210.22	68
					2210.24	44	2210.23	74	2210.23	77
					2210.24	45	2210.24	68	2210.24	81
					2210.25	47	2210.25	65	2210.24	101
					2210.26	46	2210.26	61	2210.25	103
					2210.27	45	2210.26	54	2210.26	103
					2210.27	39	2210.27	49	2210.27	108
					2210.28	46	2210.28	49	2210.27	119
					2210.29	52	2210.29	50	2210.28	119
					2210.3	52	2210.29	51	2210.29	133
					2210.3	52	2210.3	54	2210.3	148
					2210.31	55	2210.31	51	2210.3	163
					2210.32	54	2210.32	53	2210.31	175
					2210.33	50	2210.32	55	2210.32	184
					2210.33	46	2210.33	56	2210.33	188
					2210.34	47	2210.34	56	2210.33	208
					2210.35	45	2210.34	56	2210.34	226
					2210.36	42	2210.35	57	2210.35	235
					2210.36	40	2210.36	55	2210.36	227
					2210.37	39	2210.37	49	2210.36	214
					2210.38	36	2210.37	47	2210.37	181
					2210.39	34	2210.38	41	2210.38	147
					2210.39	32	2210.39	37	2210.39	116
					2210.4	33	2210.4	36	2210.39	97
					2210.41	38	2210.4	37	2210.4	84
					2210.42	40	2210.41	40	2210.41	72
					2210.42	36	2210.42	49	2210.42	70
					2210.43	36	2210.43	49	2210.42	71
					2210.44	40	2210.43	49	2210.43	75
					2210.45	43	2210.44	45	2210.44	76
					2210.45	36	2210.45	47	2210.45	67
					2210.46	36	2210.46	52	2210.45	65
					2210.47	39	2210.46	57	2210.46	60
					2210.48	45	2210.47	60	2210.47	65
					2210.48	46	2210.48	68	2210.48	59
					2210.49	48	2210.49	77	2210.48	65
					2210.5	46	2210.49	87	2210.49	71
					2210.51	49	2210.5	102	2210.5	69
					2210.51	54	2210.51	123	2210.51	65
					2210.52	65	2210.52	128	2210.51	68
					2210.53	66	2210.52	136	2210.52	64
					2210.54	76	2210.53	144	2210.53	71
					2210.54	87	2210.54	151	2210.54	72
					2210.55	99	2210.55	138	2210.54	77
					2210.56	104	2210.55	135	2210.55	83
					2210.57	112	2210.56	115	2210.56	87
					2210.57	109	2210.57	102	2210.57	87
					2210.58	105	2210.58	84	2210.57	91
					2210.59	84	2210.58	68	2210.58	92
					2210.6	68	2210.59	56	2210.59	88
					2210.6	57	2210.6	55	2210.6	90
					2210.61	54	2210.61	49	2210.6	101
					2210.62	49	2210.61	47	2210.61	109
					2210.63	46	2210.62	41	2210.62	109
					2210.63	44	2210.63	36	2210.63	102
					2210.64	40	2210.64	35	2210.63	101
					2210.65	40	2210.64	33	2210.64	103
					2210.66	42	2210.65	31	2210.65	106
					2210.66	41	2210.66	34	2210.66	106
					2210.67	40	2210.67	33	2210.66	116
					2210.68	40	2210.67	33	2210.67	120
					2210.69	36	2210.68	39	2210.68	119
					2210.69	33	2210.69	45	2210.69	113
					2210.7	33	2210.7	45	2210.69	112
					2210.71	36	2210.7	47	2210.7	95
					2210.72	39	2210.71	47	2210.71	92
					2210.72	41	2210.72	43	2210.72	85
					2210.73	40	2210.73	40	2210.72	89
					2210.74	38	2210.73	39	2210.73	89
					2210.75	36	2210.74	43	2210.74	88
					2210.75	36	2210.75	50	2210.74	88
					2210.76	45	2210.76	52	2210.75	98
					2210.77	49	2210.76	48	2210.76	93
					2210.78	50	2210.77	46	2210.77	100
					2210.78	56	2210.78	46	2210.77	96
					2210.79	59	2210.79	50	2210.78	97
					2210.8	58	2210.79	57	2210.79	96
					2210.81	58	2210.8	55	2210.8	97
					2210.81	57	2210.81	59	2210.8	103
					2210.82	59	2210.82	66	2210.81	111
					2210.83	55	2210.82	69	2210.82	108
					2210.83	53	2210.83	71	2210.83	114
					2210.84	53	2210.84	77	2210.83	119
					2210.85	55	2210.85	82	2210.84	121
					2210.86	66	2210.85	92	2210.85	114
					2210.86	81	2210.86	101	2210.86	111
					2210.87	93	2210.87	109	2210.86	102
					2210.88	108	2210.88	108	2210.87	101
					2210.89	136	2210.88	104	2210.88	95
					2210.89	167	2210.89	98	2210.89	86
					2210.9	185	2210.9	86	2210.89	84
					2210.91	172	2210.91	69	2210.9	92
					2210.92	139	2210.91	59	2210.91	89
					2210.92	106	2210.92	55	2210.92	90
					2210.93	78	2210.93	54	2210.92	95
					2210.94	67	2210.94	53	2210.93	105
					2210.95	61	2210.94	50	2210.94	97
					2210.95	62	2210.95	46	2210.95	100
					2210.96	60	2210.96	44	2210.95	98
					2210.97	57	2210.97	46	2210.96	113
					2210.98	53	2210.97	50	2210.97	117
					2210.98	52	2210.98	54	2210.98	117
					2210.99	47	2210.99	53	2210.98	116
					2211	53	2210.99	45	2210.99	126
					2211.01	54	2211	44	2211	117
					2211.01	56	2211.01	47	2211.01	110
					2211.02	56	2211.02	51	2211.01	104
					2211.03	59	2211.02	54	2211.02	104
					2211.04	60	2211.03	60	2211.03	103
					2211.04	60	2211.04	57	2211.04	100
					2211.05	54	2211.05	53	2211.04	99
					2211.06	55	2211.05	54	2211.05	97
					2211.07	56	2211.06	53	2211.06	89
					2211.07	54	2211.07	50	2211.07	86
					2211.08	49	2211.08	51	2211.07	80
					2211.09	46	2211.08	47	2211.08	81
					2211.1	35	2211.09	55	2211.09	84
					2211.1	35	2211.1	51	2211.1	83
					2211.11	41	2211.11	50	2211.1	83
					2211.12	40	2211.11	52	2211.11	85
					2211.13	35	2211.12	54	2211.12	88
					2211.13	37	2211.13	52	2211.13	84
					2211.14	41	2211.14	54	2211.13	78
					2211.15	47	2211.14	62	2211.14	77
					2211.16	56	2211.15	73	2211.15	75
					2211.16	65	2211.16	83	2211.16	71
					2211.17	63	2211.17	97	2211.16	62
					2211.18	68	2211.17	113	2211.17	73
					2211.19	82	2211.18	138	2211.18	70
					2211.19	100	2211.19	160	2211.19	79
					2211.2	119	2211.2	174	2211.19	81
					2211.21	136	2211.2	180	2211.2	85
					2211.22	164	2211.21	179	2211.21	85
					2211.22	206	2211.22	177	2211.22	80
					2211.23	234	2211.23	188	2211.22	82
					2211.24	255	2211.23	188	2211.23	94
					2211.25	243	2211.24	179	2211.24	86
					2211.25	202	2211.25	150	2211.25	89
					2211.26	144	2211.26	114	2211.25	81
					2211.27	97	2211.26	75	2211.26	95
					2211.28	73	2211.27	64	2211.27	102
					2211.28	66	2211.28	62	2211.28	109
					2211.29	60	2211.29	67	2211.28	116
					2211.3	65	2211.29	66	2211.29	131
					2211.31	71	2211.3	61	2211.3	133
					2211.31	75	2211.31	54	2211.31	140
					2211.32	68	2211.32	55	2211.31	148
					2211.33	59	2211.32	53	2211.32	163
					2211.34	54	2211.33	48	2211.33	161
					2211.34	55	2211.34	40	2211.34	155
					2211.35	57	2211.35	41	2211.34	161
					2211.36	51	2211.35	44	2211.35	169
					2211.37	45	2211.36	41	2211.36	163
					2211.37	41	2211.37	39	2211.36	149
					2211.38	42	2211.38	39	2211.37	129
					2211.39	43	2211.38	40	2211.38	118
					2211.4	41	2211.39	40	2211.39	97
					2211.4	41	2211.4	42	2211.39	85
					2211.41	34	2211.41	46	2211.4	84
					2211.42	35	2211.41	44	2211.41	90
					2211.43	34	2211.42	47	2211.42	78
					2211.43	39	2211.43	47	2211.42	76
					2211.44	36	2211.44	50	2211.43	75
					2211.45	34	2211.44	49	2211.44	83
					2211.46	35	2211.45	48	2211.45	78
					2211.46	39	2211.46	51	2211.45	71
					2211.47	42	2211.47	61	2211.46	69
					2211.48	53	2211.47	69	2211.47	71
					2211.49	56	2211.48	77	2211.48	63
					2211.49	63	2211.49	82	2211.48	72
					2211.5	69	2211.5	88	2211.49	73
					2211.51	73	2211.5	89	2211.5	79
					2211.51	79	2211.51	111	2211.51	80
					2211.52	93	2211.52	135	2211.51	86
					2211.53	102	2211.53	158	2211.52	91
					2211.54	128	2211.53	161	2211.53	100
					2211.54	174	2211.54	160	2211.54	99
					2211.55	239	2211.55	168	2211.54	92
					2211.56	297	2211.56	174	2211.55	83
					2211.57	312	2211.56	156	2211.56	97
					2211.57	288	2211.57	142	2211.57	97
					2211.58	240	2211.58	118	2211.57	95
					2211.59	181	2211.59	102	2211.58	96
					2211.6	125	2211.59	81	2211.59	104
					2211.6	88	2211.6	67	2211.6	109
					2211.61	74	2211.61	63	2211.6	112
					2211.62	64	2211.62	64	2211.61	110
					2211.63	54	2211.62	57	2211.62	108
					2211.63	49	2211.63	51	2211.63	108
					2211.64	52	2211.64	46	2211.63	119
					2211.65	51	2211.65	46	2211.64	127
					2211.66	53	2211.65	47	2211.65	134
					2211.66	51	2211.66	49	2211.66	123
					2211.67	51	2211.67	46	2211.66	126
					2211.68	49	2211.68	46	2211.67	123
					2211.69	46	2211.68	44	2211.68	131
					2211.69	45	2211.69	44	2211.69	121
					2211.7	48	2211.7	47	2211.69	100
					2211.71	48	2211.7	45	2211.7	86
					2211.72	48	2211.71	44	2211.71	92
					2211.72	44	2211.72	46	2211.72	86
					2211.73	44	2211.73	44	2211.72	94
					2211.74	50	2211.73	48	2211.73	90
					2211.75	47	2211.74	46	2211.74	87
					2211.75	41	2211.75	53	2211.75	78
					2211.76	38	2211.76	55	2211.75	80
					2211.77	38	2211.76	57	2211.76	84
					2211.78	49	2211.77	52	2211.77	98
					2211.78	58	2211.78	53	2211.78	101
					2211.79	64	2211.79	60	2211.78	97
					2211.8	69	2211.79	69	2211.79	97
					2211.81	77	2211.8	70	2211.8	106
					2211.81	83	2211.81	73	2211.81	108
					2211.82	88	2211.82	81	2211.81	108
					2211.83	90	2211.82	88	2211.82	109
					2211.84	93	2211.83	93	2211.83	114
					2211.84	100	2211.84	100	2211.84	110
					2211.85	109	2211.85	113	2211.84	103
					2211.86	129	2211.85	139	2211.85	102
					2211.87	158	2211.86	157	2211.86	112
					2211.87	193	2211.87	177	2211.87	106
					2211.88	260	2211.88	185	2211.87	103
					2211.89	344	2211.88	207	2211.88	96
					2211.9	440	2211.89	229	2211.89	98
					2211.9	525	2211.9	240	2211.9	86
					2211.91	604	2211.91	220	2211.9	91
					2211.92	614	2211.91	183	2211.91	92
					2211.93	529	2211.92	143	2211.92	106
					2211.93	399	2211.93	108	2211.93	114
					2211.94	282	2211.94	81	2211.93	121
					2211.95	188	2211.94	71	2211.94	125
					2211.96	137	2211.95	69	2211.95	144
					2211.96	98	2211.96	73	2211.96	162
					2211.97	84	2211.97	69	2211.96	198
					2211.98	81	2211.97	62	2211.97	228
					2211.99	76	2211.98	52	2211.98	292
					2211.99	71	2211.99	53	2211.99	373
					2212	68	2212	51	2211.99	448
					2212.01	68	2212	52	2212	483
					2212.02	74	2212.01	55	2212.01	473
					2212.02	74	2212.02	57	2212.01	409
					2212.03	74	2212.03	57	2212.02	330
					2212.04	72	2212.03	57	2212.03	240
					2212.05	70	2212.04	51	2212.04	184
					2212.05	76	2212.05	52	2212.04	148
					2212.06	79	2212.06	50	2212.05	131
					2212.07	74	2212.06	46	2212.06	124
					2212.08	67	2212.07	44	2212.07	121
					2212.08	64	2212.08	44	2212.07	130
					2212.09	61	2212.09	51	2212.08	130
					2212.1	54	2212.09	58	2212.09	124
					2212.11	46	2212.1	52	2212.1	121
					2212.11	45	2212.11	47	2212.1	111
					2212.12	43	2212.12	49	2212.11	98
					2212.13	41	2212.12	52	2212.12	88
					2212.14	47	2212.13	53	2212.13	98
					2212.14	53	2212.14	55	2212.13	92
					2212.15	63	2212.15	59	2212.14	92
					2212.16	67	2212.15	65	2212.15	82
					2212.17	68	2212.16	71	2212.16	89
					2212.17	73	2212.17	76	2212.16	87
					2212.18	89	2212.18	84	2212.17	87
					2212.19	97	2212.18	96	2212.18	88
					2212.2	114	2212.19	111	2212.19	93
					2212.2	137	2212.2	126	2212.19	80
					2212.21	181	2212.21	136	2212.2	81
					2212.22	234	2212.21	148	2212.21	81
					2212.22	302	2212.22	148	2212.22	90
					2212.23	377	2212.23	160	2212.22	98
					2212.24	449	2212.24	159	2212.23	107
					2212.25	477	2212.24	159	2212.24	115
					2212.25	465	2212.25	154	2212.25	126
					2212.26	390	2212.26	136	2212.25	141
					2212.27	285	2212.27	111	2212.26	161
					2212.28	195	2212.27	95	2212.27	177
					2212.28	140	2212.28	81	2212.28	206
					2212.29	121	2212.29	71	2212.28	236
					2212.3	110	2212.3	57	2212.29	281
					2212.31	111	2212.3	50	2212.3	348
					2212.31	108	2212.31	46	2212.31	456
					2212.32	100	2212.32	45	2212.31	607
					2212.33	94	2212.33	47	2212.32	791
					2212.34	84	2212.33	47	2212.33	975
					2212.34	72	2212.34	47	2212.34	1110
					2212.35	69	2212.35	41	2212.34	1066
					2212.36	63	2212.36	41	2212.35	893
					2212.37	55	2212.36	41	2212.36	650
					2212.37	58	2212.37	35	2212.37	454
					2212.38	53	2212.38	33	2212.37	301
					2212.39	50	2212.39	35	2212.38	244
					2212.4	47	2212.39	40	2212.39	197
					2212.4	40	2212.4	39	2212.4	181
					2212.41	38	2212.41	40	2212.4	166
					2212.42	43	2212.42	44	2212.41	150
					2212.43	43	2212.42	51	2212.42	131
					2212.43	44	2212.43	49	2212.43	121
					2212.44	42	2212.44	52	2212.43	98
					2212.45	41	2212.45	59	2212.44	101
					2212.46	44	2212.45	63	2212.45	99
					2212.46	49	2212.46	63	2212.46	110
					2212.47	55	2212.47	68	2212.46	103
					2212.48	68	2212.47	70	2212.47	91
					2212.49	68	2212.48	75	2212.48	91
					2212.49	76	2212.49	79	2212.49	96
					2212.5	87	2212.5	86	2212.49	93
					2212.51	95	2212.5	95	2212.5	97
					2212.52	104	2212.51	111	2212.51	99
					2212.52	118	2212.52	122	2212.52	105
					2212.53	150	2212.53	144	2212.52	96
					2212.54	202	2212.53	155	2212.53	99
					2212.55	266	2212.54	165	2212.54	102
					2212.55	346	2212.55	173	2212.55	110
					2212.56	445	2212.56	189	2212.55	117
					2212.57	565	2212.56	199	2212.56	128
					2212.58	643	2212.57	192	2212.57	148
					2212.58	652	2212.58	165	2212.58	164
					2212.59	574	2212.59	136	2212.58	169
					2212.6	438	2212.59	106	2212.59	189
					2212.61	291	2212.6	88	2212.6	205
					2212.61	197	2212.61	73	2212.61	241
					2212.62	137	2212.62	65	2212.61	274
					2212.63	105	2212.62	60	2212.62	345
					2212.64	88	2212.63	56	2212.63	419
					2212.64	80	2212.64	52	2212.64	548
					2212.65	79	2212.65	48	2212.64	733
					2212.66	74	2212.65	43	2212.65	1050
					2212.67	67	2212.66	41	2212.66	1425
					2212.67	68	2212.67	36	2212.66	1741
					2212.68	61	2212.68	36	2212.67	1754
					2212.69	62	2212.68	40	2212.68	1603
					2212.7	61	2212.69	43	2212.69	1245
					2212.7	58	2212.7	44	2212.69	938
					2212.71	57	2212.71	52	2212.7	671
					2212.72	56	2212.71	51	2212.71	493
					2212.73	46	2212.72	50	2212.72	383
					2212.73	51	2212.73	53	2212.72	311
					2212.74	53	2212.74	53	2212.73	247
					2212.75	55	2212.74	53	2212.74	214
					2212.76	53	2212.75	59	2212.75	187
					2212.76	56	2212.76	60	2212.75	180
					2212.77	59	2212.77	61	2212.76	167
					2212.78	57	2212.77	57	2212.77	157
					2212.79	53	2212.78	57	2212.78	147
					2212.79	57	2212.79	65	2212.78	154
					2212.8	65	2212.8	67	2212.79	156
					2212.81	71	2212.8	63	2212.8	155
					2212.82	77	2212.81	64	2212.81	154
					2212.82	78	2212.82	63	2212.81	155
					2212.83	76	2212.83	67	2212.82	151
					2212.84	84	2212.83	80	2212.83	139
					2212.85	83	2212.84	94	2212.84	127
					2212.85	95	2212.85	103	2212.84	117
					2212.86	109	2212.86	103	2212.85	104
					2212.87	127	2212.86	103	2212.86	111
					2212.88	139	2212.87	104	2212.87	114
					2212.88	172	2212.88	106	2212.87	125
					2212.89	232	2212.89	109	2212.88	133
					2212.9	296	2212.89	115	2212.89	141
					2212.91	355	2212.9	116	2212.9	147
					2212.91	408	2212.91	107	2212.9	164
					2212.92	400	2212.92	96	2212.91	166
					2212.93	337	2212.92	82	2212.92	190
					2212.94	244	2212.93	74	2212.93	218
					2212.94	167	2212.94	64	2212.93	261
					2212.95	123	2212.95	56	2212.94	296
					2212.96	110	2212.95	48	2212.95	361
					2212.97	97	2212.96	51	2212.96	481
					2212.97	91	2212.97	53	2212.96	675
					2212.98	79	2212.98	57	2212.97	926
					2212.99	70	2212.98	56	2212.98	1314
					2212.99	66	2212.99	53	2212.99	1859
					2213	66	2213	48	2212.99	2459
					2213.01	62	2213.01	51	2213	2811
					2213.02	59	2213.01	52	2213.01	2835
					2213.02	60	2213.02	53	2213.02	2451
					2213.03	59	2213.03	52	2213.02	1904
					2213.04	59	2213.04	53	2213.03	1349
					2213.05	66	2213.04	56	2213.04	959
					2213.05	64	2213.05	60	2213.05	699
					2213.06	64	2213.06	58	2213.05	555
					2213.07	68	2213.07	57	2213.06	441
					2213.08	74	2213.07	57	2213.07	371
					2213.08	70	2213.08	56	2213.08	315
					2213.09	73	2213.09	50	2213.08	289
					2213.1	67	2213.1	42	2213.09	245
					2213.11	61	2213.1	39	2213.1	236
					2213.11	52	2213.11	43	2213.11	211
					2213.12	46	2213.12	52	2213.11	200
					2213.13	47	2213.13	56	2213.12	184
					2213.14	49	2213.13	59	2213.13	168
					2213.14	52	2213.14	62	2213.14	156
					2213.15	58	2213.15	61	2213.14	144
					2213.16	57	2213.16	59	2213.15	129
					2213.17	58	2213.16	62	2213.16	125
					2213.17	68	2213.17	74	2213.17	113
					2213.18	77	2213.18	75	2213.17	110
					2213.19	87	2213.19	85	2213.18	104
					2213.2	99	2213.19	95	2213.19	95
					2213.2	108	2213.2	100	2213.2	96
					2213.21	136	2213.21	102	2213.2	107
					2213.22	178	2213.22	107	2213.21	109
					2213.23	233	2213.22	110	2213.22	115
					2213.23	287	2213.23	119	2213.23	138
					2213.24	334	2213.24	117	2213.23	168
					2213.25	355	2213.24	116	2213.24	183
					2213.26	335	2213.25	102	2213.25	202
					2213.26	269	2213.26	87	2213.26	230
					2213.27	199	2213.27	73	2213.26	269
					2213.28	144	2213.27	63	2213.27	310
					2213.29	103	2213.28	62	2213.28	367
					2213.29	82	2213.29	62	2213.29	452
					2213.3	75	2213.3	59	2213.29	594
					2213.31	77	2213.3	59	2213.3	798
					2213.32	79	2213.31	58	2213.31	1104
					2213.32	71	2213.32	59	2213.32	1563
					2213.33	77	2213.33	58	2213.32	2141
					2213.34	76	2213.33	58	2213.33	2568
					2213.35	75	2213.34	57	2213.34	2856
					2213.35	67	2213.35	55	2213.35	2698
					2213.36	58	2213.36	49	2213.35	2250
					2213.37	55	2213.36	41	2213.36	1645
					2213.38	59	2213.37	43	2213.37	1151
					2213.38	53	2213.38	46	2213.37	807
					2213.39	52	2213.39	47	2213.38	598
					2213.4	50	2213.39	43	2213.39	427
					2213.41	49	2213.4	39	2213.4	353
					2213.41	44	2213.41	38	2213.4	290
					2213.42	39	2213.42	36	2213.41	265
					2213.43	37	2213.42	43	2213.42	244
					2213.44	39	2213.43	48	2213.43	219
					2213.44	36	2213.44	50	2213.43	205
					2213.45	36	2213.45	50	2213.44	205
					2213.46	42	2213.45	51	2213.45	187
					2213.47	50	2213.46	52	2213.46	165
					2213.47	54	2213.47	56	2213.46	151
					2213.48	55	2213.48	58	2213.47	151
					2213.49	52	2213.48	65	2213.48	143
					2213.5	55	2213.49	72	2213.49	134
					2213.5	63	2213.5	80	2213.49	120
					2213.51	70	2213.51	86	2213.5	120
					2213.52	85	2213.51	96	2213.51	119
					2213.53	105	2213.52	106	2213.52	123
					2213.53	134	2213.53	118	2213.52	127
					2213.54	170	2213.54	125	2213.53	135
					2213.55	207	2213.54	131	2213.54	137
					2213.56	233	2213.55	129	2213.55	149
					2213.56	243	2213.56	125	2213.55	170
					2213.57	261	2213.57	113	2213.56	197
					2213.58	264	2213.57	102	2213.57	195
					2213.59	252	2213.58	85	2213.58	214
					2213.59	214	2213.59	72	2213.58	240
					2213.6	162	2213.6	63	2213.59	287
					2213.61	111	2213.6	56	2213.6	329
					2213.62	80	2213.61	47	2213.61	374
					2213.62	63	2213.62	41	2213.61	428
					2213.63	61	2213.63	40	2213.62	544
					2213.64	57	2213.63	43	2213.63	684
					2213.65	54	2213.64	45	2213.64	958
					2213.65	47	2213.65	47	2213.64	1351
					2213.66	42	2213.66	43	2213.65	1989
					2213.67	39	2213.66	45	2213.66	2647
					2213.68	39	2213.67	43	2213.67	3193
					2213.68	34	2213.68	38	2213.67	3305
					2213.69	39	2213.69	37	2213.68	2964
					2213.7	41	2213.69	40	2213.69	2247
					2213.71	40	2213.7	43	2213.7	1568
					2213.71	42	2213.71	47	2213.7	1083
					2213.72	45	2213.72	49	2213.71	828
					2213.73	46	2213.72	53	2213.72	645
					2213.74	51	2213.73	53	2213.73	515
					2213.74	47	2213.74	49	2213.73	405
					2213.75	45	2213.75	51	2213.74	335
					2213.76	44	2213.75	50	2213.75	300
					2213.76	45	2213.76	47	2213.76	273
					2213.77	43	2213.77	46	2213.76	260
					2213.78	43	2213.78	44	2213.77	257
					2213.79	40	2213.78	47	2213.78	239
					2213.79	43	2213.79	53	2213.79	210
					2213.8	46	2213.8	64	2213.79	189
					2213.81	56	2213.81	68	2213.8	190
					2213.82	59	2213.81	67	2213.81	181
					2213.82	64	2213.82	64	2213.82	188
					2213.83	63	2213.83	70	2213.82	181
					2213.84	58	2213.84	74	2213.83	175
					2213.85	57	2213.84	79	2213.84	160
					2213.85	67	2213.85	84	2213.85	152
					2213.86	70	2213.86	84	2213.85	149
					2213.87	75	2213.87	78	2213.86	149
					2213.88	81	2213.87	77	2213.87	129
					2213.88	98	2213.88	78	2213.88	129
					2213.89	114	2213.89	77	2213.88	126
					2213.9	132	2213.9	72	2213.89	137
					2213.91	138	2213.9	76	2213.9	149
					2213.91	136	2213.91	75	2213.91	177
					2213.92	123	2213.92	72	2213.91	198
					2213.93	117	2213.93	60	2213.92	217
					2213.94	103	2213.93	53	2213.93	241
					2213.94	83	2213.94	49	2213.94	284
					2213.95	62	2213.95	49	2213.94	340
					2213.96	52	2213.96	44	2213.95	418
					2213.97	51	2213.96	48	2213.96	506
					2213.97	54	2213.97	50	2213.97	654
					2213.98	59	2213.98	50	2213.97	888
					2213.99	56	2213.99	54	2213.98	1295
					2214	53	2213.99	61	2213.99	1776
					2214	60	2214	63	2214	2247
					2214.01	71	2214.01	66	2214	2522
					2214.02	89	2214.02	66	2214.01	2496
					2214.03	102	2214.02	71	2214.02	2093
					2214.03	117	2214.03	81	2214.03	1579
					2214.04	127	2214.04	97	2214.03	1107
					2214.05	148	2214.05	106	2214.04	798
					2214.06	159	2214.05	104	2214.05	563
					2214.06	144	2214.06	84	2214.06	470
					2214.07	116	2214.07	73	2214.06	389
					2214.08	94	2214.07	65	2214.07	335
					2214.09	80	2214.08	54	2214.08	285
					2214.09	64	2214.09	47	2214.09	248
					2214.1	49	2214.1	48	2214.09	221
					2214.11	45	2214.1	49	2214.1	217
					2214.12	42	2214.11	48	2214.11	199
					2214.12	45	2214.12	47	2214.11	196
					2214.13	45	2214.13	48	2214.12	177
					2214.14	44	2214.13	45	2214.13	168
					2214.15	44	2214.14	48	2214.14	149
					2214.15	47	2214.15	54	2214.14	132
					2214.16	47	2214.16	58	2214.15	127
					2214.17	52	2214.16	58	2214.16	129
					2214.18	54	2214.17	58	2214.17	128
					2214.18	55	2214.18	57	2214.17	125
					2214.19	53	2214.19	60	2214.18	119
					2214.2	54	2214.19	56	2214.19	125
					2214.21	59	2214.2	59	2214.2	121
					2214.21	66	2214.21	60	2214.2	114
					2214.22	76	2214.22	66	2214.21	110
					2214.23	90	2214.22	69	2214.22	123
					2214.24	104	2214.23	69	2214.23	139
					2214.24	111	2214.24	70	2214.23	156
					2214.25	111	2214.25	72	2214.24	177
					2214.26	93	2214.25	69	2214.25	198
					2214.27	68	2214.26	63	2214.26	215
					2214.27	56	2214.27	57	2214.26	246
					2214.28	51	2214.28	54	2214.27	287
					2214.29	57	2214.28	49	2214.28	360
					2214.3	60	2214.29	48	2214.29	415
					2214.3	61	2214.3	48	2214.29	532
					2214.31	57	2214.31	49	2214.3	698
					2214.32	56	2214.31	50	2214.31	1021
					2214.33	53	2214.32	50	2214.32	1412
					2214.33	54	2214.33	47	2214.32	1840
					2214.34	52	2214.34	46	2214.33	2197
					2214.35	56	2214.34	45	2214.34	2358
					2214.36	49	2214.35	43	2214.35	2113
					2214.36	40	2214.36	44	2214.35	1754
					2214.37	34	2214.37	46	2214.36	1269
					2214.38	34	2214.37	37	2214.37	924
					2214.39	34	2214.38	35	2214.38	666
					2214.39	38	2214.39	37	2214.38	515
					2214.4	37	2214.4	42	2214.39	407
					2214.41	37	2214.4	44	2214.4	332
					2214.42	32	2214.41	41	2214.41	264
					2214.42	35	2214.42	42	2214.41	224
					2214.43	43	2214.43	47	2214.42	206
					2214.44	44	2214.43	48	2214.43	204
					2214.45	42	2214.44	59	2214.44	183
					2214.45	40	2214.45	65	2214.44	171
					2214.46	38	2214.46	66	2214.45	162
					2214.47	41	2214.46	62	2214.46	158
					2214.48	42	2214.47	62	2214.47	145
					2214.48	46	2214.48	67	2214.47	129
					2214.49	49	2214.49	79	2214.48	127
					2214.5	55	2214.49	91	2214.49	130
					2214.51	66	2214.5	99	2214.5	128
					2214.51	80	2214.51	106	2214.5	125
					2214.52	82	2214.52	119	2214.51	122
					2214.53	100	2214.52	134	2214.52	120
					2214.54	134	2214.53	152	2214.53	108
					2214.54	178	2214.54	163	2214.53	119
					2214.55	212	2214.55	169	2214.54	123
					2214.56	234	2214.55	162	2214.55	137
					2214.57	225	2214.56	142	2214.56	143
					2214.57	200	2214.57	120	2214.56	149
					2214.58	156	2214.58	96	2214.57	166
					2214.59	123	2214.58	74	2214.58	187
					2214.6	91	2214.59	62	2214.59	178
					2214.6	70	2214.6	62	2214.59	195
					2214.61	64	2214.61	62	2214.6	216
					2214.62	62	2214.61	54	2214.61	255
					2214.62	54	2214.62	48	2214.62	287
					2214.63	45	2214.63	41	2214.62	339
					2214.64	33	2214.64	39	2214.63	403
					2214.65	37	2214.64	43	2214.64	544
					2214.65	42	2214.65	43	2214.65	742
					2214.66	46	2214.66	41	2214.65	1021
					2214.67	44	2214.67	42	2214.66	1309
					2214.68	38	2214.67	38	2214.67	1507
					2214.68	31	2214.68	42	2214.68	1482
					2214.69	31	2214.69	42	2214.68	1295
					2214.7	33	2214.7	45	2214.69	1006
					2214.71	33	2214.7	44	2214.7	740
					2214.71	33	2214.71	43	2214.71	536
					2214.72	37	2214.72	41	2214.71	413
					2214.73	37	2214.73	40	2214.72	323
					2214.74	33	2214.73	41	2214.73	269
					2214.74	31	2214.74	43	2214.74	221
					2214.75	32	2214.75	46	2214.74	191
					2214.76	31	2214.76	46	2214.75	175
					2214.77	38	2214.76	42	2214.76	178
					2214.77	40	2214.77	41	2214.77	166
					2214.78	38	2214.78	43	2214.77	167
					2214.79	41	2214.79	46	2214.78	157
					2214.8	46	2214.79	47	2214.79	159
					2214.8	49	2214.8	48	2214.8	146
					2214.81	48	2214.81	50	2214.8	137
					2214.82	45	2214.82	50	2214.81	130
					2214.83	46	2214.82	47	2214.82	137
					2214.83	49	2214.83	48	2214.83	127
					2214.84	51	2214.84	52	2214.83	140
					2214.85	49	2214.85	59	2214.84	136
					2214.86	48	2214.85	56	2214.85	135
					2214.86	48	2214.86	61	2214.86	131
					2214.87	52	2214.87	62	2214.86	131
					2214.88	53	2214.88	62	2214.87	128
					2214.89	60	2214.88	60	2214.88	131
					2214.89	55	2214.89	54	2214.88	128
					2214.9	51	2214.9	48	2214.89	125
					2214.91	49	2214.91	46	2214.9	128
					2214.92	51	2214.91	40	2214.91	143
[truncated: 11,405 more rows]

## Sheet: Figure 2
Figure 2b						Figure 2c							Figure 2d				Figure 2e
Concentration	Au25	Au24Cd1	Au24Cu1	Trolox		Time	Au25	Au24Cd1	Au24Cu1	Trolox			Antioxidant capacity	AVE.	SD			Rate	AVE.	SD
5	81.6367	4.59807	5.9164	86.0305		0	80.3859	80.3859	80.3859	80.3859		Au25	3.26	3.32	0.4		Au25	1.339	1.24771	0.0833
4	81.4148	5.43408	12.4341	86.3742		0.08333	74.1576	9.07074	27.0547	77.9867			3.747					1.17553
3	82.3473	5.53055	20.0804	86.8985		0.25	74.2379	8.66238	16.4502	77.6723			2.953					1.2286
2	83.5498	10.2894	33.8264	87.1127		0.41667	73.8521	8.54341	14.5531	77.477		Au24Cu1	130.078	136.902	6		Au24Cu1	11.1812	10.6667	0.5
1	85.5627	36.8167	52.7331	87.3915		0.58333	73.1479	8.53376	13.9132	77.377			141.354					10.6361
0	87.717	87.717	87.717	87.717		0.75	72.5241	8.5209	13.5531	77.2			139.273					10.1826
						0.91667	71.9453	8.53376	13.328	77.1		Au24Cd1	151.446	159.795	8		Au24Cd1	13.9356	14.2637	0.58333
						1.08333	71.7492	8.58521	13.1318	77.1651			167.395					14.9372
													160.543					13.9183
												Trolox	0.9375	1	0.1		Trolox	0.24214	0.28	0.03333
													1.1155					0.30496
													0.947					0.2929
												Anthocyan	15.7014	17.97	2.16
													18.2064
													20.0022

## Sheet: Figure 3
Figure 3c					Figure 3d					Figure 3e					Figure 3f									Figure 3g									Figure 3h
H2O2	Au24Cd1	Au24Cu1	Au25		H2O2	Au25	Au24Cu1	Au24Cd1		Concentration	Au25	Au24Cu1	Au24Cd1		Magnetic field	Au24Cu1	Magnetic field	Au25	Magnetic field	OH	Magnetic field	Au24Cd1		Magnetic field	O2•-	Magnetic field	Au24Cu1	Magnetic field	Au25	Magnetic field	Au24Cd1			Au25	AVE.	SD	Au24Cu1	AVE.	SD	Au24Cd1	AVE.	SD
0	0	0	0		0	0	0	0		0.23437	0	0	0		3415.45	-0.19761	3415	-0.3489	3415	-0.34956	3415.2	-0.23347		3419.2	-1.40186	3419.65	-1.37047	3419.2	-1.35852	3420.15	-0.6898		GPx	92.361	96.1	3.5	77.686	80	2.6	58.961	59.2	1.63
100	22.0046	31.0061	40		50	0.11688	0.64812	0.15937		0.88541	5.3	8.121	25.34		3415.55	-0.19816	3415.1	-0.34935	3415.1	-0.34924	3415.3	-0.23339		3419.3	-1.40103	3419.75	-1.37405	3419.3	-1.36003	3420.25	-0.68996			99.299			82.814			60.9364
200	34	60.6769	80		100	0.32937	1.275	0.48875		2.18748	12.5	23.32	46.58		3415.65	-0.19866	3415.2	-0.34976	3415.2	-0.34896	3415.4	-0.23333		3419.4	-1.40027	3419.85	-1.37728	3419.4	-1.3615	3420.35	-0.69011			96.64			79.5			57.7026
300	49.65	92	106.51		200	0.44625	2.82512	1.19638		3.48956	18.42	33.28	65.17		3415.75	-0.1991	3415.3	-0.35011	3415.3	-0.34873	3415.5	-0.23327		3419.5	-1.3996	3419.95	-1.38018	3419.5	-1.36293	3420.45	-0.69024		CAT	18.3727	18.59	0.3	87.0869	92.12	4.5	49.017	50	1.4
400	55.5	105	135.926		400	0.71188	4.7775	2.56062		4.79164	23.4	43.33	72.5		3415.85	-0.19949	3415.4	-0.35043	3415.4	-0.34854	3415.6	-0.23322		3419.6	-1.399	3420.05	-1.38273	3419.6	-1.36434	3420.55	-0.69035			18.465			95.7551			51.603
500	60.2	115	148.53		600	0.9775	6.38563	3.07063		6.74475	26.5	53.11	82.6		3415.95	-0.19982	3415.5	-0.35069	3415.5	-0.3484	3415.7	-0.23318		3419.7	-1.39847	3420.15	-1.38493	3419.7	-1.3657	3420.65	-0.69046			18.9323			93.518			49.38
600	63	118	163.934		800	1.45563	7.4375	3.23638		9.99994	30.78	60.5	88.9		3416.05	-0.2001	3415.6	-0.35091	3415.6	-0.3483	3415.8	-0.23315		3419.8	-1.39803	3420.25	-1.38679	3419.8	-1.36703	3420.75	-0.69054		SOD	30.2659	30.78	0.6	58.4835	60.5	2.5	86.528	88.9	3.5
700	65	120	166.667		1000	1.60438	8.06013	3.36387							3416.15	-0.20031	3415.7	-0.35108	3415.7	-0.34824	3415.9	-0.23313		3419.9	-1.39766	3420.35	-1.38831	3419.9	-1.36833	3420.85	-0.69061			30.6348			63.2972			92.92
															3416.25	-0.20048	3415.8	-0.35121	3415.8	-0.34823	3416	-0.23312		3420	-1.39737	3420.45	-1.38948	3420	-1.36959	3420.95	-0.69067			31.4393			59.7193			87.252
															3416.35	-0.20059	3415.9	-0.35129	3415.9	-0.34826	3416.1	-0.23312		3420.1	-1.39715	3420.55	-1.39029	3420.1	-1.37082	3421.05	-0.69071		OH	11.9931	12.22	0.2	85.8451	88.32	3.22	61.135	63.44	3.5
															3416.45	-0.20064	3416	-0.35133	3416	-0.34834	3416.2	-0.23313		3420.2	-1.39702	3420.65	-1.39076	3420.2	-1.37202	3421.15	-0.69074			12.3709			91.9605			67.468
															3416.55	-0.2007	3416.1	-0.35138	3416.1	-0.34857	3416.3	-0.23337		3420.3	-1.39696	3420.75	-1.3909	3420.3	-1.37318	3421.25	-0.69075			12.296			87.1544			61.717
															3416.65	-0.20067	3416.2	-0.35137	3416.2	-0.34885	3416.4	-0.23358		3420.4	-1.39698	3420.85	-1.39071	3420.4	-1.3743	3421.35	-0.69074		O2•-	41	43	2	54.6838	57.45	2.51	78.728	82.48	4.2
															3416.75	-0.20053	3416.3	-0.35128	3416.3	-0.34914	3416.5	-0.23373		3420.5	-1.39707	3420.95	-1.39019	3420.5	-1.37539	3421.45	-0.69072			43			59.5823			87.0186
															3416.85	-0.20028	3416.4	-0.35112	3416.4	-0.34941	3416.6	-0.23381		3420.6	-1.39724	3421.05	-1.38934	3420.6	-1.37645	3421.55	-0.69069			45			58.0839			81.6934
															3416.95	-0.19994	3416.5	-0.35089	3416.5	-0.34966	3416.7	-0.2338		3420.7	-1.39749	3421.15	-1.38818	3420.7	-1.37747	3421.65	-0.69064
															3417.05	-0.19956	3416.6	-0.35058	3416.6	-0.34988	3416.8	-0.23372		3420.8	-1.39794	3421.25	-1.38683	3420.8	-1.37834	3421.75	-0.69027
															3417.15	-0.19919	3416.7	-0.3502	3416.7	-0.3501	3416.9	-0.23358		3420.9	-1.39852	3421.35	-1.38535	3420.9	-1.37927	3421.85	-0.68994
															3417.25	-0.19889	3416.8	-0.34977	3416.8	-0.35031	3417	-0.23343		3421	-1.39922	3421.45	-1.38387	3421	-1.38023	3421.95	-0.68965
															3417.35	-0.19867	3416.9	-0.34935	3416.9	-0.35051	3417.1	-0.2333		3421.1	-1.40002	3421.55	-1.3825	3421.1	-1.38121	3422.05	-0.68941
															3417.45	-0.19853	3417	-0.34898	3417	-0.35066	3417.2	-0.23321		3421.2	-1.4009	3421.65	-1.38139	3421.2	-1.38217	3422.15	-0.68923
															3417.55	-0.19847	3417.1	-0.34874	3417.1	-0.35074	3417.3	-0.23317		3421.3	-1.40182	3421.75	-1.38067	3421.3	-1.38309	3422.25	-0.68911
															3417.65	-0.19847	3417.2	-0.34863	3417.2	-0.35074	3417.4	-0.23318		3421.4	-1.40274	3421.85	-1.3804	3421.4	-1.38395	3422.35	-0.68906
															3417.75	-0.19852	3417.3	-0.34864	3417.3	-0.35066	3417.5	-0.23321		3421.5	-1.40362	3421.95	-1.38059	3421.5	-1.38475	3422.45	-0.68905
															3417.85	-0.19863	3417.4	-0.34874	3417.4	-0.35053	3417.6	-0.23324		3421.6	-1.40442	3422.05	-1.38113	3421.6	-1.38542	3422.55	-0.68908
															3417.95	-0.19878	3417.5	-0.34888	3417.5	-0.35038	3417.7	-0.23329		3421.7	-1.4051	3422.15	-1.38188	3421.7	-1.38595	3422.65	-0.68915
															3418.05	-0.19896	3417.6	-0.34906	3417.6	-0.35021	3417.8	-0.23334		3421.8	-1.40562	3422.25	-1.38268	3421.8	-1.38632	3422.75	-0.68925
															3418.15	-0.19915	3417.7	-0.34924	3417.7	-0.35002	3417.9	-0.23341		3421.9	-1.40596	3422.35	-1.38339	3421.9	-1.38656	3422.85	-0.68939
															3418.25	-0.19932	3417.8	-0.34937	3417.8	-0.3498	3418	-0.2335		3422	-1.40611	3422.45	-1.38392	3422	-1.38669	3422.95	-0.68957
															3418.35	-0.19946	3417.9	-0.34944	3417.9	-0.34957	3418.1	-0.23359		3422.1	-1.40606	3422.55	-1.38419	3422.1	-1.38675	3423.05	-0.6898
															3418.45	-0.19952	3418	-0.34942	3418	-0.34936	3418.2	-0.2337		3422.2	-1.40582	3422.65	-1.38418	3422.2	-1.38676	3423.15	-0.69008
															3418.55	-0.19951	3418.1	-0.34931	3418.1	-0.34921	3418.3	-0.2338		3422.3	-1.40539	3422.75	-1.38391	3422.3	-1.38673	3423.25	-0.6904
															3418.65	-0.19941	3418.2	-0.34914	3418.2	-0.34913	3418.4	-0.2339		3422.4	-1.40481	3422.85	-1.38345	3422.4	-1.38669	3423.35	-0.69073
															3418.75	-0.19924	3418.3	-0.34895	3418.3	-0.34913	3418.5	-0.23396		3422.5	-1.40411	3422.95	-1.38289	3422.5	-1.38662	3423.45	-0.69104
															3418.85	-0.19903	3418.4	-0.34877	3418.4	-0.3492	3418.6	-0.234		3422.6	-1.40333	3423.05	-1.38232	3422.6	-1.3865	3423.55	-0.6913
															3418.95	-0.19881	3418.5	-0.34863	3418.5	-0.34934	3418.7	-0.234		3422.7	-1.40253	3423.15	-1.38177	3422.7	-1.38631	3423.65	-0.69148
															3419.05	-0.1986	3418.6	-0.34854	3418.6	-0.34954	3418.8	-0.23398		3422.8	-1.40176	3423.25	-1.38118	3422.8	-1.38605	3423.75	-0.69157
															3419.15	-0.19843	3418.7	-0.3485	3418.7	-0.34981	3418.9	-0.23397		3422.9	-1.40108	3423.35	-1.38048	3422.9	-1.38569	3423.85	-0.69156
															3419.25	-0.19829	3418.8	-0.34853	3418.8	-0.35009	3419	-0.23399		3423	-1.40053	3423.45	-1.3796	3423	-1.38524	3423.95	-0.69146
															3419.35	-0.19819	3418.9	-0.34866	3418.9	-0.35038	3419.1	-0.23403		3423.1	-1.40014	3423.55	-1.37853	3423.1	-1.38471	3424.05	-0.69128
															3419.45	-0.19811	3419	-0.34888	3419	-0.35063	3419.2	-0.23408		3423.2	-1.39993	3423.65	-1.37735	3423.2	-1.38413	3424.15	-0.69104
															3419.55	-0.19802	3419.1	-0.3492	3419.1	-0.35082	3419.3	-0.23413		3423.3	-1.39992	3423.75	-1.37617	3423.3	-1.38355	3424.25	-0.69078
															3419.65	-0.19791	3419.2	-0.34958	3419.2	-0.3509	3419.4	-0.23417		3423.4	-1.40011	3423.85	-1.3751	3423.4	-1.38301	3424.35	-0.69052
															3419.75	-0.19781	3419.3	-0.34998	3419.3	-0.35089	3419.5	-0.2342		3423.5	-1.40051	3423.95	-1.37421	3423.5	-1.38253	3424.45	-0.69029
															3419.85	-0.19772	3419.4	-0.35035	3419.4	-0.35077	3419.6	-0.23421		3423.6	-1.4011	3424.05	-1.37358	3423.6	-1.38212	3424.55	-0.6901
															3419.95	-0.19766	3419.5	-0.35066	3419.5	-0.35057	3419.7	-0.23421		3423.7	-1.40187	3424.15	-1.37326	3423.7	-1.38178	3424.65	-0.68995
															3420.05	-0.19763	3419.6	-0.35091	3419.6	-0.35031	3419.8	-0.2342		3423.8	-1.40279	3424.25	-1.37333	3423.8	-1.3815	3424.75	-0.68986
															3420.15	-0.1976	3419.7	-0.35108	3419.7	-0.35002	3419.9	-0.23421		3423.9	-1.40382	3424.35	-1.37381	3423.9	-1.38126	3424.85	-0.68982
															3420.25	-0.19757	3419.8	-0.35121	3419.8	-0.34973	3420	-0.23422		3424	-1.4049	3424.45	-1.37467	3424	-1.38105	3424.95	-0.68982
															3420.35	-0.19754	3419.9	-0.35131	3419.9	-0.34947	3420.1	-0.23424		3424.1	-1.40599	3424.55	-1.37583	3424.1	-1.38087	3425.05	-0.68987
															3420.45	-0.1975	3420	-0.35143	3420	-0.34926	3420.2	-0.23426		3424.2	-1.40701	3424.65	-1.37716	3424.2	-1.38073	3425.15	-0.68995
															3420.55	-0.19746	3420.1	-0.35157	3420.1	-0.34911	3420.3	-0.23426		3424.3	-1.40792	3424.75	-1.37854	3424.3	-1.38067	3425.25	-0.69006
															3420.65	-0.19744	3420.2	-0.35175	3420.2	-0.34898	3420.4	-0.23424		3424.4	-1.40864	3424.85	-1.3799	3424.4	-1.38068	3425.35	-0.6902
															3420.75	-0.19744	3420.3	-0.35196	3420.3	-0.34888	3420.5	-0.2342		3424.5	-1.40914	3424.95	-1.38115	3424.5	-1.38081	3425.45	-0.69036
															3420.85	-0.19748	3420.4	-0.35219	3420.4	-0.34878	3420.6	-0.23416		3424.6	-1.40937	3425.05	-1.38218	3424.6	-1.38104	3425.55	-0.69053
															3420.95	-0.19756	3420.5	-0.35245	3420.5	-0.3487	3420.7	-0.23414		3424.7	-1.40933	3425.15	-1.38288	3424.7	-1.38138	3425.65	-0.6907
															3421.05	-0.19769	3420.6	-0.35272	3420.6	-0.34866	3420.8	-0.23414		3424.8	-1.40903	3425.25	-1.3831	3424.8	-1.38178	3425.75	-0.69084
															3421.15	-0.19786	3420.7	-0.35296	3420.7	-0.34867	3420.9	-0.23417		3424.9	-1.40851	3425.35	-1.38276	3424.9	-1.38222	3425.85	-0.69095
															3421.25	-0.19808	3420.8	-0.35314	3420.8	-0.34873	3421	-0.23421		3425	-1.40784	3425.45	-1.38187	3425	-1.38265	3425.95	-0.69102
															3421.35	-0.19833	3420.9	-0.35321	3420.9	-0.34885	3421.1	-0.23424		3425.1	-1.40708	3425.55	-1.38056	3425.1	-1.38304	3426.05	-0.69103
															3421.45	-0.1986	3421	-0.35315	3421	-0.34899	3421.2	-0.23424		3425.2	-1.40628	3425.65	-1.37906	3425.2	-1.38338	3426.15	-0.69099
															3421.55	-0.19888	3421.1	-0.35295	3421.1	-0.34914	3421.3	-0.23423		3425.3	-1.4055	3425.75	-1.37766	3425.3	-1.38368	3426.25	-0.69091
															3421.65	-0.19917	3421.2	-0.35266	3421.2	-0.34928	3421.4	-0.2342		3425.4	-1.40475	3425.85	-1.37666	3425.4	-1.38396	3426.35	-0.69078
															3421.75	-0.19946	3421.3	-0.35233	3421.3	-0.34943	3421.5	-0.23416		3425.5	-1.4041	3425.95	-1.37629	3425.5	-1.38421	3426.45	-0.69063
															3421.85	-0.19976	3421.4	-0.35204	3421.4	-0.34962	3421.6	-0.2341		3425.6	-1.40355	3426.05	-1.37667	3425.6	-1.38444	3426.55	-0.69045
															3421.95	-0.20005	3421.5	-0.35184	3421.5	-0.34987	3421.7	-0.23404		3425.7	-1.40316	3426.15	-1.37781	3425.7	-1.38465	3426.65	-0.69026
															3422.05	-0.2003	3421.6	-0.35177	3421.6	-0.35018	3421.8	-0.23395		3425.8	-1.40291	3426.25	-1.37963	3425.8	-1.38483	3426.75	-0.69007
															3422.15	-0.20051	3421.7	-0.35183	3421.7	-0.3505	3421.9	-0.23385		3425.9	-1.40281	3426.35	-1.38193	3425.9	-1.38498	3426.85	-0.68989
															3422.25	-0.20063	3421.8	-0.352	3421.8	-0.35076	3422	-0.23371		3426	-1.40284	3426.45	-1.38442	3426	-1.38505	3426.95	-0.68975
															3422.35	-0.20067	3421.9	-0.35223	3421.9	-0.3509	3422.1	-0.23357		3426.1	-1.40297	3426.55	-1.38679	3426.1	-1.38502	3427.05	-0.68965
															3422.45	-0.2006	3422	-0.35247	3422	-0.3509	3422.2	-0.23343		3426.2	-1.40317	3426.65	-1.38871	3426.2	-1.38486	3427.15	-0.6896
															3422.55	-0.20042	3422.1	-0.3527	3422.1	-0.35076	3422.3	-0.23331		3426.3	-1.40344	3426.75	-1.38994	3426.3	-1.38453	3427.25	-0.68959
															3422.65	-0.20017	3422.2	-0.35288	3422.2	-0.35052	3422.4	-0.23323		3426.4	-1.40375	3426.85	-1.39037	3426.4	-1.38403	3427.35	-0.68961
															3422.75	-0.19986	3422.3	-0.35302	3422.3	-0.3502	3422.5	-0.23318		3426.5	-1.40411	3426.95	-1.39008	3426.5	-1.38341	3427.45	-0.68964
															3422.85	-0.19956	3422.4	-0.35311	3422.4	-0.34985	3422.6	-0.23316		3426.6	-1.40449	3427.05	-1.38928	3426.6	-1.3827	3427.55	-0.68968
															3422.95	-0.19931	3422.5	-0.35314	3422.5	-0.34951	3422.7	-0.23313		3426.7	-1.40484	3427.15	-1.38825	3426.7	-1.38196	3427.65	-0.68974
															3423.05	-0.19915	3422.6	-0.35309	3422.6	-0.34919	3422.8	-0.23309		3426.8	-1.40514	3427.25	-1.38725	3426.8	-1.38126	3427.75	-0.68979
															3423.15	-0.1991	3422.7	-0.35293	3422.7	-0.34895	3422.9	-0.23302		3426.9	-1.40534	3427.35	-1.38645	3426.9	-1.38063	3427.85	-0.68985
															3423.25	-0.19916	3422.8	-0.35264	3422.8	-0.34883	3423	-0.23294		3427	-1.40544	3427.45	-1.38598	3427	-1.38011	3427.95	-0.68992
															3423.35	-0.19931	3422.9	-0.35221	3422.9	-0.34883	3423.1	-0.23288		3427.1	-1.40542	3427.55	-1.38588	3427.1	-1.3797	3428.05	-0.69001
															3423.45	-0.19951	3423	-0.35169	3423	-0.34895	3423.2	-0.23286		3427.2	-1.40531	3427.65	-1.38617	3427.2	-1.37939	3428.15	-0.69011
															3423.55	-0.19974	3423.1	-0.35118	3423.1	-0.34917	3423.3	-0.23292		3427.3	-1.4051	3427.75	-1.3868	3427.3	-1.37918	3428.25	-0.69024
															3423.65	-0.19997	3423.2	-0.35077	3423.2	-0.34947	3423.4	-0.23306		3427.4	-1.40481	3427.85	-1.38765	3427.4	-1.37901	3428.35	-0.69041
															3423.75	-0.20018	3423.3	-0.35055	3423.3	-0.34982	3423.5	-0.23328		3427.5	-1.40443	3427.95	-1.38855	3427.5	-1.37886	3428.45	-0.69059
															3423.85	-0.20035	3423.4	-0.35056	3423.4	-0.35023	3423.6	-0.23355		3427.6	-1.40399	3428.05	-1.38932	3427.6	-1.37867	3428.55	-0.69078
															3423.95	-0.20048	3423.5	-0.35076	3423.5	-0.35064	3423.7	-0.23384		3427.7	-1.4035	3428.15	-1.38976	3427.7	-1.3784	3428.65	-0.69097
															3424.05	-0.20054	3423.6	-0.35108	3423.6	-0.35101	3423.8	-0.23411		3427.8	-1.403	3428.25	-1.38975	3427.8	-1.37803	3428.75	-0.69113
															3424.15	-0.20053	3423.7	-0.3514	3423.7	-0.3513	3423.9	-0.23435		3427.9	-1.40251	3428.35	-1.38923	3427.9	-1.37757	3428.85	-0.69128
															3424.25	-0.20044	3423.8	-0.35166	3423.8	-0.35147	3424	-0.23457		3428	-1.40204	3428.45	-1.3882	3428	-1.37706	3428.95	-0.69142
															3424.35	-0.20027	3423.9	-0.35183	3423.9	-0.35152	3424.1	-0.23478		3428.1	-1.40158	3428.55	-1.38669	3428.1	-1.37658	3429.05	-0.69156
															3424.45	-0.20005	3424	-0.3519	3424	-0.35148	3424.2	-0.235		3428.2	-1.40111	3428.65	-1.38477	3428.2	-1.37616	3429.15	-0.6917
															3424.55	-0.19982	3424.1	-0.35191	3424.1	-0.35138	3424.3	-0.2352		3428.3	-1.40062	3428.75	-1.38257	3428.3	-1.37584	3429.25	-0.69184
															3424.65	-0.19961	3424.2	-0.35187	3424.2	-0.35125	3424.4	-0.23539		3428.4	-1.40011	3428.85	-1.38022	3428.4	-1.37565	3429.35	-0.69197
															3424.75	-0.19947	3424.3	-0.35184	3424.3	-0.35111	3424.5	-0.23553		3428.5	-1.3996	3428.95	-1.37793	3428.5	-1.37555	3429.45	-0.69205
															3424.85	-0.19941	3424.4	-0.35182	3424.4	-0.35095	3424.6	-0.23561		3428.6	-1.39911	3429.05	-1.3759	3428.6	-1.37554	3429.55	-0.69206
															3424.95	-0.19944	3424.5	-0.35184	3424.5	-0.35076	3424.7	-0.23562		3428.7	-1.39866	3429.15	-1.37433	3428.7	-1.37555	3429.65	-0.69198
															3425.05	-0.19954	3424.6	-0.35186	3424.6	-0.35053	3424.8	-0.23556		3428.8	-1.39826	3429.25	-1.37334	3428.8	-1.37556	3429.75	-0.6918
															3425.15	-0.19966	3424.7	-0.35186	3424.7	-0.35027	3424.9	-0.23545		3428.9	-1.39791	3429.35	-1.37302	3428.9	-1.37548	3429.85	-0.69153
															3425.25	-0.19978	3424.8	-0.35184	3424.8	-0.35	3425	-0.23532		3429	-1.39762	3429.45	-1.37336	3429	-1.37527	3429.95	-0.69119
															3425.35	-0.19987	3424.9	-0.35181	3424.9	-0.34972	3425.1	-0.23518		3429.1	-1.39739	3429.55	-1.37432	3429.1	-1.37491	3430.05	-0.6908
															3425.45	-0.19992	3425	-0.3518	3425	-0.34942	3425.2	-0.23503		3429.2	-1.39725	3429.65	-1.37583	3429.2	-1.37441	3430.15	-0.69039
															3425.55	-0.19992	3425.1	-0.35187	3425.1	-0.34911	3425.3	-0.23488		3429.3	-1.39719	3429.75	-1.3778	3429.3	-1.37381	3430.25	-0.68998
															3425.65	-0.1999	3425.2	-0.352	3425.2	-0.34878	3425.4	-0.23474		3429.4	-1.39723	3429.85	-1.38014	3429.4	-1.37319	3430.35	-0.6896
															3425.75	-0.19986	3425.3	-0.35217	3425.3	-0.34848	3425.5	-0.2346		3429.5	-1.39736	3429.95	-1.38272	3429.5	-1.37261	3430.45	-0.68925
															3425.85	-0.19981	3425.4	-0.35236	3425.4	-0.34823	3425.6	-0.23447		3429.6	-1.39755	3430.05	-1.3854	3429.6	-1.37215	3430.55	-0.68896
															3425.95	-0.19975	3425.5	-0.35251	3425.5	-0.34808	3425.7	-0.23432		3429.7	-1.39779	3430.15	-1.388	3429.7	-1.37184	3430.65	-0.68873
															3426.05	-0.19966	3425.6	-0.35262	3425.6	-0.34806	3425.8	-0.23416		3429.8	-1.39807	3430.25	-1.39034	3429.8	-1.37171	3430.75	-0.68856
															3426.15	-0.19956	3425.7	-0.3527	3425.7	-0.34819	3425.9	-0.23399		3429.9	-1.39839	3430.35	-1.39223	3429.9	-1.37176	3430.85	-0.68846
															3426.25	-0.19945	3425.8	-0.35274	3425.8	-0.34847	3426	-0.23384		3430	-1.39878	3430.45	-1.39352	3430	-1.37198	3430.95	-0.68842
															3426.35	-0.19935	3425.9	-0.35274	3425.9	-0.34886	3426.1	-0.23373		3430.1	-1.39925	3430.55	-1.39407	3430.1	-1.37233	3431.05	-0.68846
															3426.45	-0.19927	3426	-0.35271	3426	-0.34934	3426.2	-0.23367		3430.2	-1.39978	3430.65	-1.3938	3430.2	-1.37277	3431.15	-0.68858
															3426.55	-0.1992	3426.1	-0.35264	3426.1	-0.34987	3426.3	-0.23365		3430.3	-1.40035	3430.75	-1.39268	3430.3	-1.37329	3431.25	-0.68876
															3426.65	-0.19912	3426.2	-0.35256	3426.2	-0.35041	3426.4	-0.23365		3430.4	-1.40092	3430.85	-1.39077	3430.4	-1.37388	3431.35	-0.68901
															3426.75	-0.19901	3426.3	-0.35249	3426.3	-0.35092	3426.5	-0.23364		3430.5	-1.40143	3430.95	-1.38828	3430.5	-1.37453	3431.45	-0.68932
															3426.85	-0.19886	3426.4	-0.35245	3426.4	-0.35137	3426.6	-0.23362		3430.6	-1.40186	3431.05	-1.38555	3430.6	-1.37525	3431.55	-0.68965
															3426.95	-0.19865	3426.5	-0.35243	3426.5	-0.35176	3426.7	-0.2336		3430.7	-1.40219	3431.15	-1.38298	3430.7	-1.37604	3431.65	-0.68999
															3427.05	-0.19839	3426.6	-0.35244	3426.6	-0.35206	3426.8	-0.23359		3430.8	-1.40241	3431.25	-1.38096	3430.8	-1.37688	3431.75	-0.6903
															3427.15	-0.19812	3426.7	-0.35249	3426.7	-0.35229	3426.9	-0.2336		3430.9	-1.40254	3431.35	-1.37977	3430.9	-1.37777	3431.85	-0.69057
															3427.25	-0.19788	3426.8	-0.35261	3426.8	-0.35242	3427	-0.23363		3431	-1.40255	3431.45	-1.37952	3431	-1.37872	3431.95	-0.69078
															3427.35	-0.1977	3426.9	-0.3528	3426.9	-0.35245	3427.1	-0.23365		3431.1	-1.40247	3431.55	-1.38017	3431.1	-1.37972	3432.05	-0.69091
															3427.45	-0.19761	3427	-0.35304	3427	-0.35238	3427.2	-0.23365		3431.2	-1.40233	3431.65	-1.38153	3431.2	-1.38075	3432.15	-0.69095
															3427.55	-0.19758	3427.1	-0.35326	3427.1	-0.35222	3427.3	-0.23365		3431.3	-1.40217	3431.75	-1.3833	3431.3	-1.38178	3432.25	-0.69091
															3427.65	-0.19761	3427.2	-0.3534	3427.2	-0.35198	3427.4	-0.23368		3431.4	-1.40205	3431.85	-1.3851	3431.4	-1.38276	3432.35	-0.69077
															3427.75	-0.19767	3427.3	-0.35344	3427.3	-0.35172	3427.5	-0.23376		3431.5	-1.40198	3431.95	-1.38653	3431.5	-1.38362	3432.45	-0.69054
															3427.85	-0.19774	3427.4	-0.35338	3427.4	-0.35151	3427.6	-0.23388		3431.6	-1.40198	3432.05	-1.38723	3431.6	-1.3843	3432.55	-0.69022
															3427.95	-0.19779	3427.5	-0.35326	3427.5	-0.35141	3427.7	-0.23402		3431.7	-1.40201	3432.15	-1.38698	3431.7	-1.38479	3432.65	-0.68983
															3428.05	-0.19783	3427.6	-0.35311	3427.6	-0.35146	3427.8	-0.23415		3431.8	-1.40205	3432.25	-1.38575	3431.8	-1.38506	3432.75	-0.6894
															3428.15	-0.1979	3427.7	-0.35292	3427.7	-0.35162	3427.9	-0.23424		3431.9	-1.4021	3432.35	-1.38373	3431.9	-1.38513	3432.85	-0.68897
															3428.25	-0.19801	3427.8	-0.35265	3427.8	-0.35183	3428	-0.23428		3432	-1.40215	3432.45	-1.38127	3432	-1.38504	3432.95	-0.68859
															3428.35	-0.19816	3427.9	-0.35228	3427.9	-0.35204	3428.1	-0.23428		3432.1	-1.4022	3432.55	-1.37876	3432.1	-1.38482	3433.05	-0.68826
															3428.45	-0.19833	3428	-0.35183	3428	-0.35218	3428.2	-0.23422		3432.2	-1.40225	3432.65	-1.37658	3432.2	-1.3845	3433.15	-0.68803
															3428.55	-0.1985	3428.1	-0.35135	3428.1	-0.35225	3428.3	-0.23413		3432.3	-1.4023	3432.75	-1.37497	3432.3	-1.38409	3433.25	-0.6879
															3428.65	-0.19865	3428.2	-0.35089	3428.2	-0.35225	3428.4	-0.234		3432.4	-1.40234	3432.85	-1.37408	3432.4	-1.38364	3433.35	-0.68789
															3428.75	-0.19876	3428.3	-0.35051	3428.3	-0.35221	3428.5	-0.23388		3432.5	-1.40237	3432.95	-1.37396	3432.5	-1.38316	3433.45	-0.68802
															3428.85	-0.19885	3428.4	-0.35024	3428.4	-0.35215	3428.6	-0.23378		3432.6	-1.4024	3433.05	-1.37455	3432.6	-1.38267	3433.55	-0.6883
															3428.95	-0.19892	3428.5	-0.35009	3428.5	-0.35205	3428.7	-0.23371		3432.7	-1.40246	3433.15	-1.37575	3432.7	-1.38215	3433.65	-0.68872
															3429.05	-0.199	3428.6	-0.35011	3428.6	-0.35189	3428.8	-0.23366		3432.8	-1.40256	3433.25	-1.37735	3432.8	-1.38161	3433.75	-0.68927
															3429.15	-0.19913	3428.7	-0.3503	3428.7	-0.35165	3428.9	-0.23362		3432.9	-1.40271	3433.35	-1.37911	3432.9	-1.38102	3433.85	-0.68991
															3429.25	-0.19931	3428.8	-0.35065	3428.8	-0.35131	3429	-0.23357		3433	-1.4029	3433.45	-1.38079	3433	-1.38039	3433.95	-0.69063
															3429.35	-0.19954	3428.9	-0.35111	3428.9	-0.35089	3429.1	-0.23347		3433.1	-1.40313	3433.55	-1.3822	3433.1	-1.37972	3434.05	-0.69138
															3429.45	-0.19979	3429	-0.35157	3429	-0.35043	3429.2	-0.23334		3433.2	-1.40339	3433.65	-1.38323	3433.2	-1.37905	3434.15	-0.69213
															3429.55	-0.20002	3429.1	-0.35197	3429.1	-0.34995	3429.3	-0.23319		3433.3	-1.40367	3433.75	-1.3838	3433.3	-1.37842	3434.25	-0.69284
															3429.65	-0.20017	3429.2	-0.35225	3429.2	-0.34951	3429.4	-0.23305		3433.4	-1.40396	3433.85	-1.38388	3433.4	-1.37786	3434.35	-0.69346
															3429.75	-0.20021	3429.3	-0.3524	3429.3	-0.34913	3429.5	-0.23292		3433.5	-1.40427	3433.95	-1.38344	3433.5	-1.37739	3434.45	-0.69398
															3429.85	-0.20016	3429.4	-0.35243	3429.4	-0.34884	3429.6	-0.23281		3433.6	-1.4046	3434.05	-1.38246	3433.6	-1.37697	3434.55	-0.69437
															3429.95	-0.20004	3429.5	-0.35235	3429.5	-0.34866	3429.7	-0.2327		3433.7	-1.40497	3434.15	-1.38104	3433.7	-1.37659	3434.65	-0.69462
															3430.05	-0.1999	3429.6	-0.35218	3429.6	-0.34859	3429.8	-0.23259		3433.8	-1.4054	3434.25	-1.37936	3433.8	-1.37622	3434.75	-0.69474
															3430.15	-0.19978	3429.7	-0.35192	3429.7	-0.34863	3429.9	-0.23247		3433.9	-1.4059	3434.35	-1.37772	3433.9	-1.37586	3434.85	-0.69477
															3430.25	-0.19969	3429.8	-0.35159	3429.8	-0.34876	3430	-0.23236		3434	-1.40646	3434.45	-1.37644	3434	-1.37552	3434.95	-0.69472
															3430.35	-0.19964	3429.9	-0.35122	3429.9	-0.34898	3430.1	-0.23228		3434.1	-1.40709	3434.55	-1.37581	3434.1	-1.37522	3435.05	-0.69463
															3430.45	-0.19962	3430	-0.35086	3430	-0.34926	3430.2	-0.23224		3434.2	-1.40777	3434.65	-1.37597	3434.2	-1.37497	3435.15	-0.6945
															3430.55	-0.1996	3430.1	-0.35054	3430.1	-0.34957	3430.3	-0.23226		3434.3	-1.40848	3434.75	-1.37699	3434.3	-1.37478	3435.25	-0.69433
															3430.65	-0.19959	3430.2	-0.35031	3430.2	-0.34987	3430.4	-0.23235		3434.4	-1.40918	3434.85	-1.37878	3434.4	-1.37466	3435.35	-0.69414
															3430.75	-0.19958	3430.3	-0.35015	3430.3	-0.35013	3430.5	-0.23249		3434.5	-1.40983	3434.95	-1.3812	3434.5	-1.37464	3435.45	-0.6939
															3430.85	-0.19958	3430.4	-0.35004	3430.4	-0.35033	3430.6	-0.23267		3434.6	-1.41038	3435.05	-1.38403	3434.6	-1.37476	3435.55	-0.69363
															3430.95	-0.19961	3430.5	-0.35001	3430.5	-0.35047	3430.7	-0.23286		3434.7	-1.41082	3435.15	-1.38699	3434.7	-1.37507	3435.65	-0.69332
															3431.05	-0.19966	3430.6	-0.35007	3430.6	-0.35053	3430.8	-0.23304		3434.8	-1.41111	3435.25	-1.38978	3434.8	-1.37558	3435.75	-0.69298
															3431.15	-0.19975	3430.7	-0.35024	3430.7	-0.35053	3430.9	-0.23318		3434.9	-1.41125	3435.35	-1.39215	3434.9	-1.3763	3435.85	-0.6926
															3431.25	-0.19986	3430.8	-0.35053	3430.8	-0.35049	3431	-0.23325		3435	-1.41125	3435.45	-1.39391	3435	-1.37719	3435.95	-0.6922
															3431.35	-0.19995	3430.9	-0.35089	3430.9	-0.35043	3431.1	-0.23327		3435.1	-1.41107	3435.55	-1.39504	3435.1	-1.37822	3436.05	-0.69178
															3431.45	-0.19999	3431	-0.35126	3431	-0.35033	3431.2	-0.23325		3435.2	-1.41073	3435.65	-1.3956	3435.2	-1.37936	3436.15	-0.69139
															3431.55	-0.19994	3431.1	-0.35159	3431.1	-0.35017	3431.3	-0.23323		3435.3	-1.4102	3435.75	-1.39573	3435.3	-1.38059	3436.25	-0.69105
															3431.65	-0.1998	3431.2	-0.35184	3431.2	-0.34994	3431.4	-0.23323		3435.4	-1.40948	3435.85	-1.39555	3435.4	-1.38189	3436.35	-0.6908
															3431.75	-0.19961	3431.3	-0.35199	3431.3	-0.34966	3431.5	-0.23326		3435.5	-1.40859	3435.95	-1.39514	3435.5	-1.38321	3436.45	-0.69066
															3431.85	-0.19941	3431.4	-0.35205	3431.4	-0.34937	3431.6	-0.23333		3435.6	-1.40754	3436.05	-1.39449	3435.6	-1.38451	3436.55	-0.69066
															3431.95	-0.19924	3431.5	-0.35205	3431.5	-0.34914	3431.7	-0.23342		3435.7	-1.40638	3436.15	-1.3936	3435.7	-1.38573	3436.65	-0.69078
															3432.05	-0.19914	3431.6	-0.35199	3431.6	-0.34903	3431.8	-0.23353		3435.8	-1.40515	3436.25	-1.39248	3435.8	-1.38679	3436.75	-0.69103
															3432.15	-0.19911	3431.7	-0.3519	3431.7	-0.34905	3431.9	-0.23367		3435.9	-1.40391	3436.35	-1.39118	3435.9	-1.38763	3436.85	-0.69137
															3432.25	-0.19914	3431.8	-0.35177	3431.8	-0.34916	3432	-0.23383		3436	-1.40273	3436.45	-1.38979	3436	-1.38823	3436.95	-0.69177
															3432.35	-0.1992	3431.9	-0.35164	3431.9	-0.34931	3432.1	-0.23399		3436.1	-1.40167	3436.55	-1.38844	3436.1	-1.38856	3437.05	-0.69222
															3432.45	-0.19927	3432	-0.35154	3432	-0.34941	3432.2	-0.23414		3436.2	-1.40078	3436.65	-1.38724	3436.2	-1.38864	3437.15	-0.69267
															3432.55	-0.19933	3432.1	-0.3515	3432.1	-0.34944	3432.3	-0.23424		3436.3	-1.40009	3436.75	-1.3863	3436.3	-1.38848	3437.25	-0.69309
															3432.65	-0.1994	3432.2	-0.35151	3432.2	-0.34938	3432.4	-0.23428		3436.4	-1.39964	3436.85	-1.38569	3436.4	-1.3881	3437.35	-0.69344
															3432.75	-0.19949	3432.3	-0.35157	3432.3	-0.34927	3432.5	-0.23424		3436.5	-1.39942	3436.95	-1.38544	3436.5	-1.38753	3437.45	-0.69371
															3432.85	-0.1996	3432.4	-0.35165	3432.4	-0.34913	3432.6	-0.23415		3436.6	-1.39941	3437.05	-1.38551	3436.6	-1.38682	3437.55	-0.69391
															3432.95	-0.19972	3432.5	-0.35175	3432.5	-0.34899	3432.7	-0.23402		3436.7	-1.39958	3437.15	-1.38579	3436.7	-1.38602	3437.65	-0.69404
															3433.05	-0.19983	3432.6	-0.35189	3432.6	-0.34888	3432.8	-0.23388		3436.8	-1.3999	3437.25	-1.3861	3436.8	-1.38518	3437.75	-0.69414
															3433.15	-0.19989	3432.7	-0.35206	3432.7	-0.34882	3432.9	-0.23374		3436.9	-1.40033	3437.35	-1.38629	3436.9	-1.38437	3437.85	-0.69423
															3433.25	-0.19987	3432.8	-0.35224	3432.8	-0.34883	3433	-0.2336		3437	-1.40081	3437.45	-1.38622	3437	-1.38363	3437.95	-0.69431
															3433.35	-0.19977	3432.9	-0.35244	3432.9	-0.34888	3433.1	-0.23347		3437.1	-1.40134	3437.55	-1.38585	3437.1	-1.38296	3438.05	-0.69441
															3433.45	-0.1996	3433	-0.35263	3433	-0.34898	3433.2	-0.23336		3437.2	-1.40189	3437.65	-1.38521	3437.2	-1.38239	3438.15	-0.69452
															3433.55	-0.19938	3433.1	-0.35283	3433.1	-0.34908	3433.3	-0.23326		3437.3	-1.40245	3437.75	-1.38442	3437.3	-1.38191	3438.25	-0.69464
															3433.65	-0.19917	3433.2	-0.35303	3433.2	-0.34919	3433.4	-0.23319		3437.4	-1.403	3437.85	-1.38363	3437.4	-1.38154	3438.35	-0.69476
															3433.75	-0.199	3433.3	-0.35322	3433.3	-0.34932	3433.5	-0.23313		3437.5	-1.40351	3437.95	-1.38302	3437.5	-1.3813	3438.45	-0.69487
															3433.85	-0.1989	3433.4	-0.35337	3433.4	-0.34949	3433.6	-0.23305		3437.6	-1.40395	3438.05	-1.38274	3437.6	-1.38121	3438.55	-0.69495
															3433.95	-0.19886	3433.5	-0.35346	3433.5	-0.34972	3433.7	-0.23297		3437.7	-1.40431	3438.15	-1.38292	3437.7	-1.38125	3438.65	-0.69501
															3434.05	-0.19886	3433.6	-0.35344	3433.6	-0.34998	3433.8	-0.23288		3437.8	-1.40455	3438.25	-1.38355	3437.8	-1.38143	3438.75	-0.69504
															3434.15	-0.19888	3433.7	-0.35333	3433.7	-0.35026	3433.9	-0.2328		3437.9	-1.40465	3438.35	-1.38459	3437.9	-1.38169	3438.85	-0.69505
															3434.25	-0.1989	3433.8	-0.35315	3433.8	-0.35053	3434	-0.23271		3438	-1.4046	3438.45	-1.38586	3438	-1.38202	3438.95	-0.69505
															3434.35	-0.19892	3433.9	-0.35298	3433.9	-0.35075	3434.1	-0.23259		3438.1	-1.40439	3438.55	-1.38717	3438.1	-1.38237	3439.05	-0.69506
															3434.45	-0.19897	3434	-0.35283	3434	-0.35091	3434.2	-0.23245		3438.2	-1.40406	3438.65	-1.38835	3438.2	-1.38275	3439.15	-0.69509
															3434.55	-0.19905	3434.1	-0.35273	3434.1	-0.35102	3434.3	-0.2323		3438.3	-1.40364	3438.75	-1.38926	3438.3	-1.38313	3439.25	-0.69517
															3434.65	-0.19916	3434.2	-0.35266	3434.2	-0.35108	3434.4	-0.23216		3438.4	-1.4032	3438.85	-1.38983	3438.4	-1.38351	3439.35	-0.69531
															3434.75	-0.19927	3434.3	-0.3526	3434.3	-0.35109	3434.5	-0.23206		3438.5	-1.40277	3438.95	-1.39002	3438.5	-1.38386	3439.45	-0.69552
															3434.85	-0.19938	3434.4	-0.35254	3434.4	-0.35109	3434.6	-0.23199		3438.6	-1.40238	3439.05	-1.38981	3438.6	-1.38416	3439.55	-0.69578
															3434.95	-0.19946	3434.5	-0.35249	3434.5	-0.3511	3434.7	-0.23196		3438.7	-1.40205	3439.15	-1.38923	3438.7	-1.38437	3439.65	-0.69607
															3435.05	-0.19951	3434.6	-0.35246	3434.6	-0.35115	3434.8	-0.23194		3438.8	-1.40176	3439.25	-1.38834	3438.8	-1.38447	3439.75	-0.69639
															3435.15	-0.19953	3434.7	-0.35248	3434.7	-0.35124	3434.9	-0.23191		3438.9	-1.40147	3439.35	-1.38724	3438.9	-1.38444	3439.85	-0.6967
															3435.25	-0.19955	3434.8	-0.35257	3434.8	-0.35136	3435	-0.23188		3439	-1.40116	3439.45	-1.38608	3439	-1.3843	3439.95	-0.69698
															3435.35	-0.19955	3434.9	-0.35273	3434.9	-0.35146	3435.1	-0.23187		3439.1	-1.4008	3439.55	-1.38501	3439.1	-1.38407	3440.05	-0.69723
															3435.45	-0.19954	3435	-0.35295	3435	-0.35148	3435.2	-0.23189		3439.2	-1.40039	3439.65	-1.38416	3439.2	-1.3838	3440.15	-0.69742
															3435.55	-0.19954	3435.1	-0.35318	3435.1	-0.35139	3435.3	-0.23197		3439.3	-1.39996	3439.75	-1.38362	3439.3	-1.38353	3440.25	-0.69755
															3435.65	-0.19952	3435.2	-0.35339	3435.2	-0.35121	3435.4	-0.23205		3439.4	-1.39956	3439.85	-1.38346	3439.4	-1.38331	3440.35	-0.69761
															3435.75	-0.1995	3435.3	-0.35351	3435.3	-0.35095	3435.5	-0.2321		3439.5	-1.39921	3439.95	-1.38372	3439.5	-1.38317	3440.45	-0.6976
															3435.85	-0.19947	3435.4	-0.35351	3435.4	-0.35065	3435.6	-0.2321		3439.6	-1.39896	3440.05	-1.3844	3439.6	-1.38315	3440.55	-0.69755
															3435.95	-0.19941	3435.5	-0.35337	3435.5	-0.35035	3435.7	-0.23202		3439.7	-1.39884	3440.15	-1.38546	3439.7	-1.38324	3440.65	-0.69747
															3436.05	-0.19934	3435.6	-0.35313	3435.6	-0.35005	3435.8	-0.23189		3439.8	-1.39888	3440.25	-1.38684	3439.8	-1.38342	3440.75	-0.69741
															3436.15	-0.19927	3435.7	-0.3528	3435.7	-0.3498	3435.9	-0.23172		3439.9	-1.39911	3440.35	-1.38837	3439.9	-1.38367	3440.85	-0.69737
															3436.25	-0.19921	3435.8	-0.35245	3435.8	-0.3496	3436	-0.23154		3440	-1.39951	3440.45	-1.3899	3440	-1.38393	3440.95	-0.69736
															3436.35	-0.19917	3435.9	-0.3521	3435.9	-0.34945	3436.1	-0.2314		3440.1	-1.40007	3440.55	-1.39122	3440.1	-1.38414	3441.05	-0.69738
															3436.45	-0.19914	3436	-0.35178	3436	-0.34936	3436.2	-0.23131		3440.2	-1.4007	3440.65	-1.39217	3440.2	-1.38428	3441.15	-0.69742
															3436.55	-0.19911	3436.1	-0.35151	3436.1	-0.34932	3436.3	-0.23128		3440.3	-1.40137	3440.75	-1.39265	3440.3	-1.38433	3441.25	-0.69747
															3436.65	-0.19909	3436.2	-0.3513	3436.2	-0.34936	3436.4	-0.2313		3440.4	-1.40202	3440.85	-1.39264	3440.4	-1.3843	3441.35	-0.69752
															3436.75	-0.19907	3436.3	-0.35116	3436.3	-0.34948	3436.5	-0.23136		3440.5	-1.40264	3440.95	-1.39222	3440.5	-1.38421	3441.45	-0.69755
															3436.85	-0.19906	3436.4	-0.35109	3436.4	-0.3497	3436.6	-0.23145		3440.6	-1.40323	3441.05	-1.39151	3440.6	-1.38408	3441.55	-0.69758
															3436.95	-0.19907	3436.5	-0.35109	3436.5	-0.34998	3436.7	-0.23156		3440.7	-1.40381	3441.15	-1.39065	3440.7	-1.38392	3441.65	-0.69757
															3437.05	-0.19909	3436.6	-0.35114	3436.6	-0.3503	3436.8	-0.23171		3440.8	-1.40437	3441.25	-1.38974	3440.8	-1.38374	3441.75	-0.69752
															3437.15	-0.19911	3436.7	-0.35126	3436.7	-0.3506	3436.9	-0.23192		3440.9	-1.40491	3441.35	-1.38889	3440.9	-1.38355	3441.85	-0.69743
															3437.25	-0.19914	3436.8	-0.35142	3436.8	-0.35083	3437	-0.2322		3441	-1.40544	3441.45	-1.38811	3441	-1.38338	3441.95	-0.69728
															3437.35	-0.19916	3436.9	-0.35162	3436.9	-0.35098	3437.1	-0.23254		3441.1	-1.40596	3441.55	-1.38743	3441.1	-1.38324	3442.05	-0.69708
															3437.45	-0.19917	3437	-0.35186	3437	-0.35104	3437.2	-0.23291		3441.2	-1.40648	3441.65	-1.38683	3441.2	-1.38315	3442.15	-0.69683
															3437.55	-0.19918	3437.1	-0.35211	3437.1	-0.35101	3437.3	-0.23326		3441.3	-1.407	3441.75	-1.38634	3441.3	-1.3831	3442.25	-0.69654
															3437.65	-0.19917	3437.2	-0.35236	3437.2	-0.35093	3437.4	-0.23357		3441.4	-1.40749	3441.85	-1.38595	3441.4	-1.3831	3442.35	-0.69624
															3437.75	-0.19916	3437.3	-0.35258	3437.3	-0.35081	3437.5	-0.23384		3441.5	-1.40789	3441.95	-1.3857	3441.5	-1.38312	3442.45	-0.69593
															3437.85	-0.19914	3437.4	-0.35276	3437.4	-0.35071	3437.6	-0.23404		3441.6	-1.40814	3442.05	-1.3856	3441.6	-1.38315	3442.55	-0.69562
															3437.95	-0.19909	3437.5	-0.35289	3437.5	-0.35067	3437.7	-0.2342		3441.7	-1.40819	3442.15	-1.3857	3441.7	-1.38318	3442.65	-0.69532
															3438.05	-0.19903	3437.6	-0.35298	3437.6	-0.3507	3437.8	-0.23432		3441.8	-1.40801	3442.25	-1.38606	3441.8	-1.38321	3442.75	-0.69505
															3438.15	-0.19894	3437.7	-0.35305	3437.7	-0.35079	3437.9	-0.23439		3441.9	-1.40761	3442.35	-1.38671	3441.9	-1.38324	3442.85	-0.69482
															3438.25	-0.19884	3437.8	-0.35311	3437.8	-0.35093	3438	-0.23444		3442	-1.40705	3442.45	-1.38761	3442	-1.38328	3442.95	-0.69463
															3438.35	-0.19874	3437.9	-0.35316	3437.9	-0.3511	3438.1	-0.23445		3442.1	-1.40639	3442.55	-1.38868	3442.1	-1.38337	3443.05	-0.69449
															3438.45	-0.19866	3438	-0.35319	3438	-0.35132	3438.2	-0.23442		3442.2	-1.4057	3442.65	-1.38973	3442.2	-1.38354	3443.15	-0.69439
															3438.55	-0.19862	3438.1	-0.35316	3438.1	-0.35159	3438.3	-0.23435		3442.3	-1.40503	3442.75	-1.39058	3442.3	-1.3838	3443.25	-0.69432
															3438.65	-0.19862	3438.2	-0.35306	3438.2	-0.3519	3438.4	-0.23423		3442.4	-1.40443	3442.85	-1.39103	3442.4	-1.38418	3443.35	-0.69428
															3438.75	-0.19863	3438.3	-0.35286	3438.3	-0.35223	3438.5	-0.23407		3442.5	-1.4039	3442.95	-1.39098	3442.5	-1.38465	3443.45	-0.69424
															3438.85	-0.19864	3438.4	-0.35256	3438.4	-0.35253	3438.6	-0.23388		3442.6	-1.40347	3443.05	-1.39042	3442.6	-1.38517	3443.55	-0.69421
															3438.95	-0.19863	3438.5	-0.35219	3438.5	-0.35275	3438.7	-0.23366		3442.7	-1.40314	3443.15	-1.38943	3442.7	-1.38567	3443.65	-0.69418
															3439.05	-0.19861	3438.6	-0.35181	3438.6	-0.35285	3438.8	-0.23341		3442.8	-1.40288	3443.25	-1.38814	3442.8	-1.38605	3443.75	-0.69415
															3439.15	-0.19861	3438.7	-0.35145	3438.7	-0.35283	3438.9	-0.23312		3442.9	-1.40266	3443.35	-1.38672	3442.9	-1.38624	3443.85	-0.69412
															3439.25	-0.19864	3438.8	-0.35115	3438.8	-0.3527	3439	-0.23281		3443	-1.40244	3443.45	-1.38531	3443	-1.38617	3443.95	-0.69407
															3439.35	-0.19872	3438.9	-0.35093	3438.9	-0.3525	3439.1	-0.23251		3443.1	-1.40219	3443.55	-1.38401	3443.1	-1.38582	3444.05	-0.69401
															3439.45	-0.19885	3439	-0.35078	3439	-0.35227	3439.2	-0.23226		3443.2	-1.40191	3443.65	-1.38288	3443.2	-1.38521	3444.15	-0.69393
															3439.55	-0.199	3439.1	-0.35071	3439.1	-0.35205	3439.3	-0.2321		3443.3	-1.4016	3443.75	-1.38194	3443.3	-1.38436	3444.25	-0.69383
															3439.65	-0.19917	3439.2	-0.35069	3439.2	-0.35186	3439.4	-0.23205		3443.4	-1.40131	3443.85	-1.38117	3443.4	-1.38332	3444.35	-0.6937
															3439.75	-0.19931	3439.3	-0.35071	3439.3	-0.35175	3439.5	-0.23212		3443.5	-1.40107	3443.95	-1.38054	3443.5	-1.38213	3444.45	-0.69354
															3439.85	-0.19941	3439.4	-0.35075	3439.4	-0.3517	3439.6	-0.23231		3443.6	-1.40087	3444.05	-1.38004	3443.6	-1.38085	3444.55	-0.69336
															3439.95	-0.19948	3439.5	-0.35082	3439.5	-0.35171	3439.7	-0.23257		3443.7	-1.40071	3444.15	-1.37963	3443.7	-1.37953	3444.65	-0.69314
															3440.05	-0.1995	3439.6	-0.35092	3439.6	-0.35174	3439.8	-0.23289		3443.8	-1.40057	3444.25	-1.37931	3443.8	-1.3782	3444.75	-0.69291
															3440.15	-0.1995	3439.7	-0.35105	3439.7	-0.35176	3439.9	-0.23324		3443.9	-1.40045	3444.35	-1.37911	3443.9	-1.3769	3444.85	-0.69264
															3440.25	-0.19949	3439.8	-0.35121	3439.8	-0.35177	3440	-0.23357		3444	-1.40037	3444.45	-1.37906	3444	-1.37564	3444.95	-0.69237
															3440.35	-0.19949	3439.9	-0.35138	3439.9	-0.35177	3440.1	-0.23385		3444.1	-1.40036	3444.55	-1.37921	3444.1	-1.37444	3445.05	-0.69209
															3440.45	-0.19949	3440	-0.35152	3440	-0.35176	3440.2	-0.23406		3444.2	-1.40047	3444.65	-1.37956	3444.2	-1.37331	3445.15	-0.69183
															3440.55	-0.19949	3440.1	-0.3516	3440.1	-0.35176	3440.3	-0.23419		3444.3	-1.40071	3444.75	-1.38009	3444.3	-1.37228	3445.25	-0.69161
															3440.65	-0.19949	3440.2	-0.35162	3440.2	-0.35174	3440.4	-0.23424		3444.4	-1.40107	3444.85	-1.38071	3444.4	-1.3714	3445.35	-0.69145
															3440.75	-0.19947	3440.3	-0.35159	3440.3	-0.35171	3440.5	-0.23421		3444.5	-1.40152	3444.95	-1.38134	3444.5	-1.3707	3445.45	-0.69135
															3440.85	-0.19946	3440.4	-0.35152	3440.4	-0.35166	3440.6	-0.23409		3444.6	-1.40201	3445.05	-1.3819	3444.6	-1.37021	3445.55	-0.6913
															3440.95	-0.19947	3440.5	-0.35144	3440.5	-0.35159	3440.7	-0.23388		3444.7	-1.40252	3445.15	-1.38234	3444.7	-1.36993	3445.65	-0.6913
															3441.05	-0.19952	3440.6	-0.35138	3440.6	-0.35154	3440.8	-0.2336		3444.8	-1.40306	3445.25	-1.3827	3444.8	-1.36985	3445.75	-0.69135
															3441.15	-0.19961	3440.7	-0.35133	3440.7	-0.35153	3440.9	-0.23329		3444.9	-1.40362	3445.35	-1.38304	3444.9	-1.36994	3445.85	-0.69142
															3441.25	-0.19973	3440.8	-0.3513	3440.8	-0.35158	3441	-0.23302		3445	-1.40419	3445.45	-1.38345	3445	-1.37019	3445.95	-0.69154
															3441.35	-0.19984	3440.9	-0.35131	3440.9	-0.35171	3441.1	-0.23282		3445.1	-1.40477	3445.55	-1.38397	3445.1	-1.37057	3446.05	-0.6917
															3441.45	-0.19993	3441	-0.35135	3441	-0.35189	3441.2	-0.23272		3445.2	-1.40538	3445.65	-1.38461	3445.2	-1.37105	3446.15	-0.6919
															3441.55	-0.19997	3441.1	-0.35143	3441.1	-0.35206	3441.3	-0.23271		3445.3	-1.40603	3445.75	-1.38533	3445.3	-1.37162	3446.25	-0.69212
															3441.65	-0.19994	3441.2	-0.35154	3441.2	-0.3522	3441.4	-0.23275		3445.4	-1.40674	3445.85	-1.38606	3445.4	-1.37226	3446.35	-0.69236
															3441.75	-0.19986	3441.3	-0.35167	3441.3	-0.35226	3441.5	-0.23284		3445.5	-1.40752	3445.95	-1.38673	3445.5	-1.37293	3446.45	-0.69258
															3441.85	-0.19973	3441.4	-0.35182	3441.4	-0.35226	3441.6	-0.23296		3445.6	-1.40836	3446.05	-1.38722	3445.6	-1.37361	3446.55	-0.69276
															3441.95	-0.19958	3441.5	-0.35196	3441.5	-0.35218	3441.7	-0.23309		3445.7	-1.40919	3446.15	-1.38744	3445.7	-1.37431	3446.65	-0.69288
															3442.05	-0.1994	3441.6	-0.3521	3441.6	-0.35205	3441.8	-0.23323		3445.8	-1.40994	3446.25	-1.38732	3445.8	-1.37501	3446.75	-0.69293
															3442.15	-0.19921	3441.7	-0.35222	3441.7	-0.35187	3441.9	-0.23336		3445.9	-1.4105	3446.35	-1.38683	3445.9	-1.37571	3446.85	-0.69289
															3442.25	-0.19899	3441.8	-0.35235	3441.8	-0.35167	3442	-0.23346		3446	-1.41083	3446.45	-1.386	3446	-1.37642	3446.95	-0.69275
															3442.35	-0.19877	3441.9	-0.35248	3441.9	-0.3515	3442.1	-0.23351		3446.1	-1.41089	3446.55	-1.38491	3446.1	-1.37712	3447.05	-0.69252
															3442.45	-0.19853	3442	-0.35261	3442	-0.35137	3442.2	-0.23353		3446.2	-1.41071	3446.65	-1.38371	3446.2	-1.3778	3447.15	-0.69219
															3442.55	-0.1983	3442.1	-0.35271	3442.1	-0.35129	3442.3	-0.23351		3446.3	-1.4103	3446.75	-1.38257	3446.3	-1.37842	3447.25	-0.69178
															3442.65	-0.1981	3442.2	-0.35275	3442.2	-0.35127	3442.4	-0.23346		3446.4	-1.40972	3446.85	-1.38163	3446.4	-1.37894	3447.35	-0.69131
															3442.75	-0.19794	3442.3	-0.35271	3442.3	-0.35125	3442.5	-0.23338		3446.5	-1.40901	3446.95	-1.38102	3446.5	-1.37932	3447.45	-0.69082
															3442.85	-0.19784	3442.4	-0.35257	3442.4	-0.35124	3442.6	-0.23327		3446.6	-1.4082	3447.05	-1.38078	3446.6	-1.37954	3447.55	-0.69033
															3442.95	-0.19782	3442.5	-0.35234	3442.5	-0.35121	3442.7	-0.23314		3446.7	-1.40736	3447.15	-1.38092	3446.7	-1.37959	3447.65	-0.68986
															3443.05	-0.19784	3442.6	-0.35206	3442.6	-0.35118	3442.8	-0.233		3446.8	-1.40658	3447.25	-1.38138	3446.8	-1.37948	3447.75	-0.68944
															3443.15	-0.19791	3442.7	-0.35178	3442.7	-0.35117	3442.9	-0.23285		3446.9	-1.40593	3447.35	-1.38208	3446.9	-1.37921	3447.85	-0.68906
															3443.25	-0.198	3442.8	-0.35152	3442.8	-0.35117	3443	-0.23271		3447	-1.40549	3447.45	-1.38286	3447	-1.37882	3447.95	-0.68875
															3443.35	-0.19811	3442.9	-0.3513	3442.9	-0.35116	3443.1	-0.23257		3447.1	-1.40531	3447.55	-1.38358	3447.1	-1.37835	3448.05	-0.6885
															3443.45	-0.19823	3443	-0.35113	3443	-0.35111	3443.2	-0.23245		3447.2	-1.40539	3447.65	-1.38412	3447.2	-1.3779	3448.15	-0.68833
															3443.55	-0.19836	3443.1	-0.35099	3443.1	-0.351	3443.3	-0.23235		3447.3	-1.40571	3447.75	-1.38439	3447.3	-1.37752	3448.25	-0.68821
															3443.65	-0.19849	3443.2	-0.35088	3443.2	-0.35084	3443.4	-0.2323		3447.4	-1.40625	3447.85	-1.38437	3447.4	-1.37728	3448.35	-0.68814
															3443.75	-0.19864	3443.3	-0.3508	3443.3	-0.35064	3443.5	-0.2323		3447.5	-1.40697	3447.95	-1.38411	3447.5	-1.3772	3448.45	-0.68808
															3443.85	-0.19882	3443.4	-0.35078	3443.4	-0.35044	3443.6	-0.23236		3447.6	-1.40782	3448.05	-1.38373	3447.6	-1.37724	3448.55	-0.68801
															3443.95	-0.19901	3443.5	-0.35082	3443.5	-0.35028	3443.7	-0.23247		3447.7	-1.40877	3448.15	-1.38336	3447.7	-1.37737	3448.65	-0.68793
															3444.05	-0.19919	3443.6	-0.35095	3443.6	-0.35019	3443.8	-0.23263		3447.8	-1.40975	3448.25	-1.38313	3447.8	-1.37755	3448.75	-0.68783
															3444.15	-0.19934	3443.7	-0.35115	3443.7	-0.3502	3443.9	-0.23281		3447.9	-1.41071	3448.35	-1.38315	3447.9	-1.37773	3448.85	-0.68776
															3444.25	-0.19943	3443.8	-0.3514	3443.8	-0.35033	3444	-0.233		3448	-1.41161	3448.45	-1.38348	3448	-1.37788	3448.95	-0.68772
															3444.35	-0.19947	3443.9	-0.35167	3443.9	-0.35056	3444.1	-0.23317		3448.1	-1.4124	3448.55	-1.38408	3448.1	-1.37799	3449.05	-0.68774
															3444.45	-0.19948	3444	-0.35192	3444	-0.35086	3444.2	-0.23331		3448.2	-1.41307	3448.65	-1.38485	3448.2	-1.37805	3449.15	-0.68782
															3444.55	-0.19947	3444.1	-0.35212	3444.1	-0.35115	3444.3	-0.23338		3448.3	-1.4136	3448.75	-1.3856	3448.3	-1.37808	3449.25	-0.68795
															3444.65	-0.19947	3444.2	-0.35227	3444.2	-0.3514	3444.4	-0.23338		3448.4	-1.41398	3448.85	-1.38612	3448.4	-1.37811	3449.35	-0.68812
															3444.75	-0.1995	3444.3	-0.35236	3444.3	-0.35156	3444.5	-0.23333		3448.5	-1.41418	3448.95	-1.38624	3448.5	-1.37815	3449.45	-0.68831
															3444.85	-0.19954	3444.4	-0.35241	3444.4	-0.35164	3444.6	-0.23324		3448.6	-1.41415	3449.05	-1.38588	3448.6	-1.37825	3449.55	-0.68852
															3444.95	-0.19959	3444.5	-0.35243	3444.5	-0.35167	3444.7	-0.23313		3448.7	-1.41389	3449.15	-1.38507	3448.7	-1.37839	3449.65	-0.68873
															3445.05	-0.19962	3444.6	-0.35241	3444.6	-0.35168	3444.8	-0.23302		3448.8	-1.41337	3449.25	-1.38392	3448.8	-1.37857	3449.75	-0.68892
															3445.15	-0.19963	3444.7	-0.35234	3444.7	-0.35169	3444.9	-0.23291		3448.9	-1.41263	3449.35	-1.38265	3448.9	-1.37876	3449.85	-0.68911
															3445.25	-0.1996	3444.8	-0.35221	3444.8	-0.35171	3445	-0.23279		3449	-1.41171	3449.45	-1.38147	3449	-1.3789	3449.95	-0.68929
															3445.35	-0.19954	3444.9	-0.35202	3444.9	-0.35173	3445.1	-0.23269		3449.1	-1.41065	3449.55	-1.38055	3449.1	-1.37899	3450.05	-0.68948
															3445.45	-0.19944	3445	-0.35177	3445	-0.35171	3445.2	-0.23261		3449.2	-1.4095	3449.65	-1.38001	3449.2	-1.37901	3450.15	-0.68969
															3445.55	-0.19933	3445.1	-0.35148	3445.1	-0.35165	3445.3	-0.23258		3449.3	-1.40828	3449.75	-1.37988	3449.3	-1.37896	3450.25	-0.68996
															3445.65	-0.19922	3445.2	-0.35117	3445.2	-0.35151	3445.4	-0.23257		3449.4	-1.40703	3449.85	-1.38012	3449.4	-1.37886	3450.35	-0.69031
															3445.75	-0.19914	3445.3	-0.35091	3445.3	-0.35131	3445.5	-0.23258		3449.5	-1.40578	3449.95	-1.3806	3449.5	-1.37876	3450.45	-0.69073
															3445.85	-0.19909	3445.4	-0.35073	3445.4	-0.35106	3445.6	-0.23259		3449.6	-1.40456	3450.05	-1.38114	3449.6	-1.37868	3450.55	-0.69122
															3445.95	-0.19908	3445.5	-0.35065	3445.5	-0.3508	3445.7	-0.23259		3449.7	-1.40343	3450.15	-1.38156	3449.7	-1.37866	3450.65	-0.69175
															3446.05	-0.1991	3445.6	-0.35064	3445.6	-0.35055	3445.8	-0.2326		3449.8	-1.40246	3450.25	-1.3817	3449.8	-1.37872	3450.75	-0.69232
															3446.15	-0.19912	3445.7	-0.35068	3445.7	-0.35033	3445.9	-0.23261		3449.9	-1.4017	3450.35	-1.38149	3449.9	-1.37888	3450.85	-0.6929
															3446.25	-0.19915	3445.8	-0.35072	3445.8	-0.35015	3446	-0.23263		3450	-1.40122	3450.45	-1.38094	3450	-1.37918	3450.95	-0.69347
															3446.35	-0.19919	3445.9	-0.35077	3445.9	-0.34999	3446.1	-0.23264		3450.1	-1.40103	3450.55	-1.38015	3450.1	-1.37963	3451.05	-0.69401
															3446.45	-0.19925	3446	-0.35082	3446	-0.34983	3446.2	-0.23264		3450.2	-1.40115	3450.65	-1.37926	3450.2	-1.38023	3451.15	-0.69452
															3446.55	-0.19931	3446.1	-0.35087	3446.1	-0.34966	3446.3	-0.23264		3450.3	-1.40155	3450.75	-1.37842	3450.3	-1.38097	3451.25	-0.69495
															3446.65	-0.19937	3446.2	-0.35091	3446.2	-0.34948	3446.4	-0.23266		3450.4	-1.4022	3450.85	-1.37771	3450.4	-1.38181	3451.35	-0.69527
															3446.75	-0.19939	3446.3	-0.35092	3446.3	-0.34933	3446.5	-0.23272		3450.5	-1.40302	3450.95	-1.37718	3450.5	-1.3827	3451.45	-0.69548
															3446.85	-0.19935	3446.4	-0.35089	3446.4	-0.34923	3446.6	-0.23284		3450.6	-1.40393	3451.05	-1.37684	3450.6	-1.38359	3451.55	-0.69557
															3446.95	-0.19923	3446.5	-0.35081	3446.5	-0.34919	3446.7	-0.233		3450.7	-1.40482	3451.15	-1.37665	3450.7	-1.38447	3451.65	-0.69555
															3447.05	-0.19903	3446.6	-0.35071	3446.6	-0.34923	3446.8	-0.23317		3450.8	-1.40563	3451.25	-1.37656	3450.8	-1.3853	3451.75	-0.69544
															3447.15	-0.19877	3446.7	-0.35063	3446.7	-0.34933	3446.9	-0.23332		3450.9	-1.40632	3451.35	-1.37655	3450.9	-1.38608	3451.85	-0.69526
															3447.25	-0.19848	3446.8	-0.35058	3446.8	-0.3495	3447	-0.2334		3451	-1.40688	3451.45	-1.37665	3451	-1.38683	3451.95	-0.69504
															3447.35	-0.19821	3446.9	-0.35058	3446.9	-0.34971	3447.1	-0.23342		3451.1	-1.40732	3451.55	-1.37691	3451.1	-1.38755	3452.05	-0.69479
															3447.45	-0.19797	3447	-0.35062	3447	-0.34997	3447.2	-0.23336		3451.2	-1.40767	3451.65	-1.3774	3451.2	-1.38824	3452.15	-0.69451
															3447.55	-0.19779	3447.1	-0.35068	3447.1	-0.35025	3447.3	-0.23325		3451.3	-1.40797	3451.75	-1.3782	3451.3	-1.38893	3452.25	-0.69421
															3447.65	-0.19767	3447.2	-0.35079	3447.2	-0.35055	3447.4	-0.2331		3451.4	-1.40824	3451.85	-1.37934	3451.4	-1.38959	3452.35	-0.69391
															3447.75	-0.19761	3447.3	-0.35092	3447.3	-0.35085	3447.5	-0.23291		3451.5	-1.40849	3451.95	-1.3808	3451.5	-1.39022	3452.45	-0.6936
															3447.85	-0.1976	3447.4	-0.35109	3447.4	-0.35112	3447.6	-0.23268		3451.6	-1.40873	3452.05	-1.38254	3451.6	-1.39077	3452.55	-0.69328
															3447.95	-0.19765	3447.5	-0.35126	3447.5	-0.35134	3447.7	-0.23245		3451.7	-1.40895	3452.15	-1.38447	3451.7	-1.39121	3452.65	-0.69295
															3448.05	-0.19774	3447.6	-0.35141	3447.6	-0.35151	3447.8	-0.23224		3451.8	-1.40913	3452.25	-1.38643	3451.8	-1.39148	3452.75	-0.69262
															3448.15	-0.19787	3447.7	-0.35156	3447.7	-0.3516	3447.9	-0.23209		3451.9	-1.40924	3452.35	-1.38828	3451.9	-1.39156	3452.85	-0.69229
															3448.25	-0.19804	3447.8	-0.3517	3447.8	-0.35164	3448	-0.23201		3452	-1.40924	3452.45	-1.38984	3452	-1.39144	3452.95	-0.69197
															3448.35	-0.19822	3447.9	-0.35183	3447.9	-0.35161	3448.1	-0.23199		3452.1	-1.40911	3452.55	-1.39101	3452.1	-1.39115	3453.05	-0.69168
															3448.45	-0.19841	3448	-0.35195	3448	-0.35154	3448.2	-0.23201		3452.2	-1.40884	3452.65	-1.39176	3452.2	-1.39076	3453.15	-0.69146
															3448.55	-0.19859	3448.1	-0.35202	3448.1	-0.35146	3448.3	-0.23206		3452.3	-1.40843	3452.75	-1.39213	3452.3	-1.39034	3453.25	-0.6913
															3448.65	-0.19875	3448.2	-0.35203	3448.2	-0.35141	3448.4	-0.23211		3452.4	-1.40793	3452.85	-1.39223	3452.4	-1.38993	3453.35	-0.69121
															3448.75	-0.19887	3448.3	-0.35199	3448.3	-0.3514	3448.5	-0.23217		3452.5	-1.40735	3452.95	-1.39216	3452.5	-1.38957	3453.45	-0.69118
															3448.85	-0.19895	3448.4	-0.35194	3448.4	-0.35142	3448.6	-0.23224		3452.6	-1.40675	3453.05	-1.39201	3452.6	-1.38923	3453.55	-0.69121
															3448.95	-0.19899	3448.5	-0.35192	3448.5	-0.35141	3448.7	-0.23231		3452.7	-1.4062	3453.15	-1.39181	3452.7	-1.38887	3453.65	-0.69128
															3449.05	-0.199	3448.6	-0.35197	3448.6	-0.35132	3448.8	-0.23238		3452.8	-1.40574	3453.25	-1.39151	3452.8	-1.38846	3453.75	-0.69138
															3449.15	-0.199	3448.7	-0.35206	3448.7	-0.35115	3448.9	-0.23248		3452.9	-1.40543	3453.35	-1.39105	3452.9	-1.38798	3453.85	-0.6915
															3449.25	-0.19899	3448.8	-0.35218	3448.8	-0.35093	3449	-0.23261		3453	-1.40528	3453.45	-1.39036	3453	-1.38739	3453.95	-0.69162
															3449.35	-0.19898	3448.9	-0.35229	3448.9	-0.35073	3449.1	-0.23274		3453.1	-1.4053	3453.55	-1.38938	3453.1	-1.38667	3454.05	-0.69173
															3449.45	-0.19898	3449	-0.35237	3449	-0.35061	3449.2	-0.23287		3453.2	-1.40547	3453.65	-1.38804	3453.2	-1.38582	3454.15	-0.6918
															3449.55	-0.19899	3449.1	-0.35241	3449.1	-0.35058	3449.3	-0.23296		3453.3	-1.40575	3453.75	-1.38635	3453.3	-1.38483	3454.25	-0.69182
															3449.65	-0.19902	3449.2	-0.35243	3449.2	-0.35063	3449.4	-0.233		3453.4	-1.40612	3453.85	-1.38436	3453.4	-1.38374	3454.35	-0.69178
															3449.75	-0.19905	3449.3	-0.35242	3449.3	-0.35076	3449.5	-0.23298		3453.5	-1.40654	3453.95	-1.3822	3453.5	-1.38262	3454.45	-0.69168
															3449.85	-0.19909	3449.4	-0.3524	3449.4	-0.35094	3449.6	-0.23292		3453.6	-1.40698	3454.05	-1.38004	3453.6	-1.38153	3454.55	-0.69152
															3449.95	-0.19913	3449.5	-0.35241	3449.5	-0.35116	3449.7	-0.23285		3453.7	-1.4074	3454.15	-1.37807	3453.7	-1.38054	3454.65	-0.69132
															3450.05	-0.19916	3449.6	-0.35245	3449.6	-0.35141	3449.8	-0.23279		3453.8	-1.4078	3454.25	-1.37645	3453.8	-1.37971	3454.75	-0.69108
															3450.15	-0.19919	3449.7	-0.35256	3449.7	-0.35168	3449.9	-0.23276		3453.9	-1.40815	3454.35	-1.37531	3453.9	-1.37909	3454.85	-0.69081
															3450.25	-0.19923	3449.8	-0.35273	3449.8	-0.35195	3450	-0.23272		3454	-1.40842	3454.45	-1.3747	3454	-1.37868	3454.95	-0.69052
															3450.35	-0.19926	3449.9	-0.35294	3449.9	-0.3522	3450.1	-0.23265		3454.1	-1.40862	3454.55	-1.37462	3454.1	-1.3785	3455.05	-0.69023
															3450.45	-0.1993	3450	-0.35314	3450	-0.35244	3450.2	-0.23253		3454.2	-1.4087	3454.65	-1.37502	3454.2	-1.37855	3455.15	-0.68995
															3450.55	-0.19933	3450.1	-0.35331	3450.1	-0.35266	3450.3	-0.23237		3454.3	-1.40864	3454.75	-1.37584	3454.3	-1.3788	3455.25	-0.68968
															3450.65	-0.19936	3450.2	-0.35344	3450.2	-0.35285	3450.4	-0.23219		3454.4	-1.40841	3454.85	-1.37701	3454.4	-1.37921	3455.35	-0.68943
															3450.75	-0.19939	3450.3	-0.35353	3450.3	-0.35296	3450.5	-0.23203		3454.5	-1.40798	3454.95	-1.37845	3454.5	-1.37974	3455.45	-0.68921
															3450.85	-0.19942	3450.4	-0.35361	3450.4	-0.35297	3450.6	-0.23193		3454.6	-1.40733	3455.05	-1.38006	3454.6	-1.38031	3455.55	-0.68901
															3450.95	-0.19945	3450.5	-0.35368	3450.5	-0.35284	3450.7	-0.2319		3454.7	-1.40648	3455.15	-1.38177	3454.7	-1.38087	3455.65	-0.68886
															3451.05	-0.19947	3450.6	-0.35373	3450.6	-0.35259	3450.8	-0.23195		3454.8	-1.40547	3455.25	-1.38349	3454.8	-1.38138	3455.75	-0.68876
															3451.15	-0.1995	3450.7	-0.35375	3450.7	-0.35228	3450.9	-0.23208		3454.9	-1.40436	3455.35	-1.38512	3454.9	-1.3818	3455.85	-0.68871
															3451.25	-0.19954	3450.8	-0.35371	3450.8	-0.352	3451	-0.23225		3455	-1.4032	3455.45	-1.38657	3455	-1.38213	3455.95	-0.68874
															3451.35	-0.1996	3450.9	-0.35361	3450.9	-0.35182	3451.1	-0.23241		3455.1	-1.40206	3455.55	-1.38773	3455.1	-1.3824	3456.05	-0.68884
															3451.45	-0.1997	3451	-0.35342	3451	-0.35178	3451.2	-0.23254		3455.2	-1.40098	3455.65	-1.38853	3455.2	-1.38262	3456.15	-0.689
															3451.55	-0.19981	3451.1	-0.35313	3451.1	-0.35189	3451.3	-0.23261		3455.3	-1.4	3455.75	-1.38894	3455.3	-1.38281	3456.25	-0.68922
															3451.65	-0.19993	3451.2	-0.35276	3451.2	-0.35212	3451.4	-0.23264		3455.4	-1.39913	3455.85	-1.38896	3455.4	-1.38298	3456.35	-0.68947
															3451.75	-0.20004	3451.3	-0.35234	3451.3	-0.35242	3451.5	-0.23268		3455.5	-1.39839	3455.95	-1.38864	3455.5	-1.38311	3456.45	-0.68974
															3451.85	-0.20014	3451.4	-0.3519	3451.4	-0.35275	3451.6	-0.23275		3455.6	-1.39778	3456.05	-1.38806	3455.6	-1.3832	3456.55	-0.69
															3451.95	-0.20022	3451.5	-0.3515	3451.5	-0.35306	3451.7	-0.23283		3455.7	-1.39732	3456.15	-1.38731	3455.7	-1.38323	3456.65	-0.69024
															3452.05	-0.20027	3451.6	-0.35118	3451.6	-0.35329	3451.8	-0.23292		3455.8	-1.39702	3456.25	-1.38649	3455.8	-1.38321	3456.75	-0.69047
															3452.15	-0.2003	3451.7	-0.35097	3451.7	-0.35342	3451.9	-0.23297		3455.9	-1.39685	3456.35	-1.38571	3455.9	-1.38316	3456.85	-0.69068
															3452.25	-0.20029	3451.8	-0.35086	3451.8	-0.35346	3452	-0.23297		3456	-1.39682	3456.45	-1.38507	3456	-1.38306	3456.95	-0.69088
															3452.35	-0.20023	3451.9	-0.35085	3451.9	-0.35341	3452.1	-0.2329		3456.1	-1.39693	3456.55	-1.3846	3456.1	-1.38293	3457.05	-0.69108
															3452.45	-0.20015	3452	-0.35092	3452	-0.3533	3452.2	-0.2328		3456.2	-1.39718	3456.65	-1.38435	3456.2	-1.3828	3457.15	-0.6913
															3452.55	-0.20007	3452.1	-0.35105	3452.1	-0.3531	3452.3	-0.23271		3456.3	-1.39757	3456.75	-1.38428	3456.3	-1.38268	3457.25	-0.69154
															3452.65	-0.20002	3452.2	-0.35124	3452.2	-0.35282	3452.4	-0.23267		3456.4	-1.39809	3456.85	-1.38437	3456.4	-1.38261	3457.35	-0.69181
															3452.75	-0.2	3452.3	-0.35148	3452.3	-0.35247	3452.5	-0.2327		3456.5	-1.39873	3456.95	-1.38457	3456.5	-1.38262	3457.45	-0.69213
															3452.85	-0.20002	3452.4	-0.35175	3452.4	-0.35208	3452.6	-0.23278		3456.6	-1.39944	3457.05	-1.38485	3456.6	-1.38273	3457.55	-0.69248
															3452.95	-0.20005	3452.5	-0.35205	3452.5	-0.35171	3452.7	-0.2329		3456.7	-1.4002	3457.15	-1.38513	3456.7	-1.3829	3457.65	-0.69286
															3453.05	-0.20007	3452.6	-0.35235	3452.6	-0.35141	3452.8	-0.23302		3456.8	-1.40098	3457.25	-1.3853	3456.8	-1.38312	3457.75	-0.69327
															3453.15	-0.20009	3452.7	-0.35264	3452.7	-0.3512	3452.9	-0.23314		3456.9	-1.40179	3457.35	-1.38524	3456.9	-1.38335	3457.85	-0.69367
															3453.25	-0.20011	3452.8	-0.35286	3452.8	-0.3511	3453	-0.23325		3457	-1.40262	3457.45	-1.38482	3457	-1.38356	3457.95	-0.69406
															3453.35	-0.2001	3452.9	-0.353	3452.9	-0.3511	3453.1	-0.23336		3457.1	-1.40349	3457.55	-1.38394	3457.1	-1.38374	3458.05	-0.69442
															3453.45	-0.20008	3453	-0.35302	3453	-0.35119	3453.2	-0.23347		3457.2	-1.40436	3457.65	-1.38262	3457.2	-1.38389	3458.15	-0.69475
															3453.55	-0.20004	3453.1	-0.35292	3453.1	-0.35135	3453.3	-0.2336		3457.3	-1.40518	3457.75	-1.38095	3457.3	-1.38402	3458.25	-0.69502
															3453.65	-0.19998	3453.2	-0.35273	3453.2	-0.35157	3453.4	-0.23376		3457.4	-1.40592	3457.85	-1.37907	3457.4	-1.38415	3458.35	-0.69524
															3453.75	-0.19991	3453.3	-0.3525	3453.3	-0.35179	3453.5	-0.23393		3457.5	-1.40653	3457.95	-1.3772	3457.5	-1.38429	3458.45	-0.69539
															3453.85	-0.19984	3453.4	-0.35228	3453.4	-0.352	3453.6	-0.23407		3457.6	-1.40701	3458.05	-1.37556	3457.6	-1.38447	3458.55	-0.69546
															3453.95	-0.19976	3453.5	-0.3521	3453.5	-0.35216	3453.7	-0.23416		3457.7	-1.40735	3458.15	-1.37437	3457.7	-1.3847	3458.65	-0.69546
															3454.05	-0.19967	3453.6	-0.35197	3453.6	-0.35228	3453.8	-0.23415		3457.8	-1.40755	3458.25	-1.37383	3457.8	-1.38495	3458.75	-0.69539
															3454.15	-0.19955	3453.7	-0.35186	3453.7	-0.35238	3453.9	-0.23404		3457.9	-1.40763	3458.35	-1.37402	3457.9	-1.38522	3458.85	-0.69526
															3454.25	-0.1994	3453.8	-0.35175	3453.8	-0.35244	3454	-0.23386		3458	-1.40758	3458.45	-1.37487	3458	-1.38549	3458.95	-0.69507
															3454.35	-0.19924	3453.9	-0.35161	3453.9	-0.35246	3454.1	-0.23363		3458.1	-1.4074	3458.55	-1.3762	3458.1	-1.38573	3459.05	-0.69483
															3454.45	-0.19911	3454	-0.35143	3454	-0.35243	3454.2	-0.23339		3458.2	-1.40711	3458.65	-1.37772	3458.2	-1.38593	3459.15	-0.69455
															3454.55	-0.19903	3454.1	-0.3512	3454.1	-0.35236	3454.3	-0.23319		3458.3	-1.40674	3458.75	-1.37911	3458.3	-1.38608	3459.25	-0.69422
															3454.65	-0.19901	3454.2	-0.35094	3454.2	-0.35225	3454.4	-0.23303		3458.4	-1.40629	3458.85	-1.38015	3458.4	-1.38616	3459.35	-0.69384
															3454.75	-0.19903	3454.3	-0.35067	3454.3	-0.35213	3454.5	-0.23293		3458.5	-1.4058	3458.95	-1.38071	3458.5	-1.38616	3459.45	-0.69344
															3454.85	-0.19906	3454.4	-0.35042	3454.4	-0.35202	3454.6	-0.23287		3458.6	-1.40529	3459.05	-1.3808	3458.6	-1.38607	3459.55	-0.69303
															3454.95	-0.19911	3454.5	-0.35022	3454.5	-0.35194	3454.7	-0.23285		3458.7	-1.40475	3459.15	-1.38049	3458.7	-1.38592	3459.65	-0.69263
															3455.05	-0.19915	3454.6	-0.35011	3454.6	-0.35187	3454.8	-0.23285		3458.8	-1.4042	3459.25	-1.37994	3458.8	-1.38569	3459.75	-0.69226
															3455.15	-0.19919	3454.7	-0.35009	3454.7	-0.35182	3454.9	-0.23286		3458.9	-1.40364	3459.35	-1.37936	3458.9	-1.38541	3459.85	-0.69195
															3455.25	-0.19922	3454.8	-0.35015	3454.8	-0.35179	3455	-0.23288		3459	-1.40306	3459.45	-1.37899	3459	-1.38508	3459.95	-0.69168
															3455.35	-0.19925	3454.9	-0.35026	3454.9	-0.3518	3455.1	-0.2329		3459.1	-1.40248	3459.55	-1.37905	3459.1	-1.38469	3460.05	-0.69146
															3455.45	-0.19927	3455	-0.3504	3455	-0.35187	3455.2	-0.23293		3459.2	-1.4019	3459.65	-1.37966	3459.2	-1.38424	3460.15	-0.6913
															3455.55	-0.19931	3455.1	-0.35054	3455.1	-0.35201	3455.3	-0.23295		3459.3	-1.40134	3459.75	-1.38083	3459.3	-1.38373	3460.25	-0.69118
															3455.65	-0.19935	3455.2	-0.35071	3455.2	-0.3522	3455.4	-0.23295		3459.4	-1.40078	3459.85	-1.38243	3459.4	-1.38317	3460.35	-0.69112
															3455.75	-0.1994	3455.3	-0.35088	3455.3	-0.3524	3455.5	-0.23293		3459.5	-1.40023	3459.95	-1.38425	3459.5	-1.38255	3460.45	-0.6911
															3455.85	-0.19945	3455.4	-0.35105	3455.4	-0.3526	3455.6	-0.2329		3459.6	-1.39968	3460.05	-1.38606	3459.6	-1.3819	3460.55	-0.69111
															3455.95	-0.19949	3455.5	-0.35119	3455.5	-0.3528	3455.7	-0.23287		3459.7	-1.39916	3460.15	-1.38767	3459.7	-1.38119	3460.65	-0.69114
															3456.05	-0.19952	3455.6	-0.35126	3455.6	-0.35299	3455.8	-0.23287		3459.8	-1.39869	3460.25	-1.38898	3459.8	-1.38046	3460.75	-0.69118
															3456.15	-0.19954	3455.7	-0.35124	3455.7	-0.35314	3455.9	-0.2329		3459.9	-1.39833	3460.35	-1.38993	3459.9	-1.3797	3460.85	-0.69123
															3456.25	-0.19957	3455.8	-0.35114	3455.8	-0.35322	3456	-0.23296		3460	-1.39811	3460.45	-1.39054	3460	-1.37897	3460.95	-0.69128
															3456.35	-0.19961	3455.9	-0.35097	3455.9	-0.35321	3456.1	-0.23307		3460.1	-1.39804	3460.55	-1.39083	3460.1	-1.37832	3461.05	-0.69135
															3456.45	-0.19967	3456	-0.35076	3456	-0.3531	3456.2	-0.23322		3460.2	-1.39812	3460.65	-1.39086	3460.2	-1.37781	3461.15	-0.69143
															3456.55	-0.19973	3456.1	-0.35052	3456.1	-0.3529	3456.3	-0.23341		3460.3	-1.39829	3460.75	-1.3907	3460.3	-1.37749	3461.25	-0.69152
															3456.65	-0.19976	3456.2	-0.35031	3456.2	-0.35261	3456.4	-0.23362		3460.4	-1.39854	3460.85	-1.39045	3460.4	-1.37739	3461.35	-0.69159
															3456.75	-0.19977	3456.3	-0.35014	3456.3	-0.35225	3456.5	-0.23384		3460.5	-1.39881	3460.95	-1.39015	3460.5	-1.37747	3461.45	-0.69165
															3456.85	-0.19972	3456.4	-0.35007	3456.4	-0.35185	3456.6	-0.23403		3460.6	-1.39908	3461.05	-1.38977	3460.6	-1.37771	3461.55	-0.69168
															3456.95	-0.19962	3456.5	-0.35012	3456.5	-0.35143	3456.7	-0.23415		3460.7	-1.39932	3461.15	-1.38927	3460.7	-1.37804	3461.65	-0.69169
															3457.05	-0.19948	3456.6	-0.35028	3456.6	-0.35105	3456.8	-0.2342		3460.8	-1.39949	3461.25	-1.38856	3460.8	-1.37841	3461.75	-0.69169
															3457.15	-0.19932	3456.7	-0.35051	3456.7	-0.35071	3456.9	-0.23417		3460.9	-1.39959	3461.35	-1.38761	3460.9	-1.37879	3461.85	-0.69169
															3457.25	-0.19917	3456.8	-0.35076	3456.8	-0.35045	3457	-0.23408		3461	-1.3996	3461.45	-1.38646	3461	-1.37915	3461.95	-0.6917
															3457.35	-0.19903	3456.9	-0.35097	3456.9	-0.35027	3457.1	-0.23394		3461.1	-1.39955	3461.55	-1.38522	3461.1	-1.37947	3462.05	-0.69172
															3457.45	-0.19892	3457	-0.35115	3457	-0.35015	3457.2	-0.23377		3461.2	-1.39949	3461.65	-1.38407	3461.2	-1.37974	3462.15	-0.69176
															3457.55	-0.19883	3457.1	-0.3513	3457.1	-0.35008	3457.3	-0.23357		3461.3	-1.39946	3461.75	-1.3832	3461.3	-1.37995	3462.25	-0.69183
															3457.65	-0.19875	3457.2	-0.35144	3457.2	-0.35004	3457.4	-0.23338		3461.4	-1.39953	3461.85	-1.38278	3461.4	-1.38013	3462.35	-0.69193
															3457.75	-0.1987	3457.3	-0.35158	3457.3	-0.35005	3457.5	-0.23319		3461.5	-1.39972	3461.95	-1.38293	3461.5	-1.38029	3462.45	-0.69205
															3457.85	-0.19868	3457.4	-0.35173	3457.4	-0.35009	3457.6	-0.23303		3461.6	-1.40004	3462.05	-1.38363	3461.6	-1.38045	3462.55	-0.69221
															3457.95	-0.19872	3457.5	-0.35187	3457.5	-0.35016	3457.7	-0.23291		3461.7	-1.4005	3462.15	-1.38477	3461.7	-1.38061	3462.65	-0.6924
															3458.05	-0.19882	3457.6	-0.35198	3457.6	-0.35024	3457.8	-0.23281		3461.8	-1.40105	3462.25	-1.38616	3461.8	-1.38072	3462.75	-0.6926
															3458.15	-0.19897	3457.7	-0.35204	3457.7	-0.35028	3457.9	-0.23274		3461.9	-1.40166	3462.35	-1.38753	3461.9	-1.38076	3462.85	-0.69281
															3458.25	-0.19916	3457.8	-0.35205	3457.8	-0.35027	3458	-0.23268		3462	-1.40226	3462.45	-1.38862	3462	-1.38069	3462.95	-0.69301
															3458.35	-0.19939	3457.9	-0.35201	3457.9	-0.3502	3458.1	-0.23266		3462.1	-1.40279	3462.55	-1.3892	3462.1	-1.38048	3463.05	-0.6932
															3458.45	-0.19963	3458	-0.35191	3458	-0.3501	3458.2	-0.23268		3462.2	-1.4032	3462.65	-1.38918	3462.2	-1.38015	3463.15	-0.69339
															3458.55	-0.19988	3458.1	-0.35177	3458.1	-0.35	3458.3	-0.23273		3462.3	-1.40344	3462.75	-1.38856	3462.3	-1.37973	3463.25	-0.69359
															3458.65	-0.20011	3458.2	-0.35161	3458.2	-0.34994	3458.4	-0.23283		3462.4	-1.40349	3462.85	-1.38748	3462.4	-1.37928	3463.35	-0.69379
															3458.75	-0.20029	3458.3	-0.35146	3458.3	-0.34993	3458.5	-0.23295		3462.5	-1.40339	3462.95	-1.38616	3462.5	-1.37887	3463.45	-0.69399
															3458.85	-0.20043	3458.4	-0.35134	3458.4	-0.34997	3458.6	-0.2331		3462.6	-1.40317	3463.05	-1.38486	3462.6	-1.37856	3463.55	-0.6942
															3458.95	-0.2005	3458.5	-0.35126	3458.5	-0.35008	3458.7	-0.23326		3462.7	-1.40292	3463.15	-1.38382	3462.7	-1.37839	3463.65	-0.6944
															3459.05	-0.20053	3458.6	-0.35121	3458.6	-0.35023	3458.8	-0.23345		3462.8	-1.40272	3463.25	-1.38317	3462.8	-1.37841	3463.75	-0.6946
															3459.15	-0.20053	3458.7	-0.35117	3458.7	-0.35045	3458.9	-0.23365		3462.9	-1.40265	3463.35	-1.38293	3462.9	-1.37864	3463.85	-0.69477
															3459.25	-0.20049	3458.8	-0.35113	3458.8	-0.3507	3459	-0.23385		3463	-1.40274	3463.45	-1.383	3463	-1.37909	3463.95	-0.6949
															3459.35	-0.20044	3458.9	-0.35108	3458.9	-0.35097	3459.1	-0.23404		3463.1	-1.403	3463.55	-1.38318	3463.1	-1.37973	3464.05	-0.69498
															3459.45	-0.20037	3459	-0.35102	3459	-0.35122	3459.2	-0.2342		3463.2	-1.40338	3463.65	-1.38329	3463.2	-1.38049	3464.15	-0.695
															3459.55	-0.20032	3459.1	-0.35098	3459.1	-0.35143	3459.3	-0.23429		3463.3	-1.40381	3463.75	-1.38313	3463.3	-1.38131	3464.25	-0.69496
															3459.65	-0.20028	3459.2	-0.35096	3459.2	-0.35156	3459.4	-0.23432		3463.4	-1.4042	3463.85	-1.3826	3463.4	-1.38209	3464.35	-0.69485
															3459.75	-0.20026	3459.3	-0.35099	3459.3	-0.35162	3459.5	-0.23426		3463.5	-1.40447	3463.95	-1.38168	3463.5	-1.38278	3464.45	-0.69469
															3459.85	-0.20024	3459.4	-0.35108	3459.4	-0.35163	3459.6	-0.23412		3463.6	-1.40454	3464.05	-1.38044	3463.6	-1.38335	3464.55	-0.69447
															3459.95	-0.20021	3459.5	-0.35122	3459.5	-0.35162	3459.7	-0.23393		3463.7	-1.40438	3464.15	-1.37903	3463.7	-1.38377	3464.65	-0.69422
															3460.05	-0.20018	3459.6	-0.3514	3459.6	-0.35161	3459.8	-0.23372		3463.8	-1.40399	3464.25	-1.37767	3463.8	-1.38404	3464.75	-0.69395
															3460.15	-0.20015	3459.7	-0.3516	3459.7	-0.35161	3459.9	-0.23351		3463.9	-1.40339	3464.35	-1.37658	3463.9	-1.38416	3464.85	-0.69368
															3460.25	-0.20011	3459.8	-0.35178	3459.8	-0.35162	3460	-0.23331		3464	-1.40268	3464.45	-1.37591	3464	-1.38415	3464.95	-0.69343
															3460.35	-0.20008	3459.9	-0.35193	3459.9	-0.35164	3460.1	-0.23312		3464.1	-1.40194	3464.55	-1.37573	3464.1	-1.38404	3465.05	-0.69323
															3460.45	-0.20003	3460	-0.35202	3460	-0.35166	3460.2	-0.23291		3464.2	-1.40127	3464.65	-1.37604	3464.2	-1.38387	3465.15	-0.69309
															3460.55	-0.19997	3460.1	-0.35202	3460.1	-0.35169	3460.3	-0.23269		3464.3	-1.40078	3464.75	-1.37671	3464.3	-1.38368	3465.25	-0.69299
															3460.65	-0.19987	3460.2	-0.35194	3460.2	-0.35171	3460.4	-0.23247		3464.4	-1.40051	3464.85	-1.37761	3464.4	-1.38352	3465.35	-0.69292
															3460.75	-0.19973	3460.3	-0.35183	3460.3	-0.35173	3460.5	-0.23229		3464.5	-1.40049	3464.95	-1.3786	3464.5	-1.38341	3465.45	-0.69289
															3460.85	-0.19955	3460.4	-0.35171	3460.4	-0.35172	3460.6	-0.2322		3464.6	-1.4007	3465.05	-1.37955	3464.6	-1.38334	3465.55	-0.69287
															3460.95	-0.19936	3460.5	-0.35166	3460.5	-0.35169	3460.7	-0.2322		3464.7	-1.40108	3465.15	-1.38042	3464.7	-1.38331	3465.65	-0.69286
															3461.05	-0.19917	3460.6	-0.35168	3460.6	-0.35164	3460.8	-0.23229		3464.8	-1.40157	3465.25	-1.3812	3464.8	-1.38328	3465.75	-0.69282
															3461.15	-0.19901	3460.7	-0.35178	3460.7	-0.35157	3460.9	-0.23244		3464.9	-1.40208	3465.35	-1.38196	3464.9	-1.38326	3465.85	-0.69276
															3461.25	-0.19891	3460.8	-0.35192	3460.8	-0.35147	3461	-0.23262		3465	-1.40255	3465.45	-1.3828	3465	-1.38321	3465.95	-0.69266
															3461.35	-0.19889	3460.9	-0.35206	3460.9	-0.35136	3461.1	-0.23283		3465.1	-1.40288	3465.55	-1.38381	3465.1	-1.38313	3466.05	-0.69253
															3461.45	-0.19894	3461	-0.35217	3461	-0.35123	3461.2	-0.23305		3465.2	-1.40302	3465.65	-1.38504	3465.2	-1.38304	3466.15	-0.69237
															3461.55	-0.19904	3461.1	-0.35224	3461.1	-0.35112	3461.3	-0.23326		3465.3	-1.40295	3465.75	-1.38649	3465.3	-1.38295	3466.25	-0.69222
															3461.65	-0.19916	3461.2	-0.35226	3461.2	-0.35109	3461.4	-0.23343		3465.4	-1.40269	3465.85	-1.3881	3465.4	-1.38292	3466.35	-0.69209
															3461.75	-0.19929	3461.3	-0.35225	3461.3	-0.35119	3461.5	-0.23354		3465.5	-1.40228	3465.95	-1.38974	3465.5	-1.38299	3466.45	-0.69199
															3461.85	-0.19938	3461.4	-0.35223	3461.4	-0.35142	3461.6	-0.23359		3465.6	-1.40179	3466.05	-1.39126	3465.6	-1.38322	3466.55	-0.69193
															3461.95	-0.19943	3461.5	-0.35221	3461.5	-0.35174	3461.7	-0.23358		3465.7	-1.40129	3466.15	-1.39249	3465.7	-1.38366	3466.65	-0.6919
															3462.05	-0.19943	3461.6	-0.35216	3461.6	-0.35207	3461.8	-0.23353		3465.8	-1.40083	3466.25	-1.39329	3465.8	-1.38432	3466.75	-0.6919
															3462.15	-0.19938	3461.7	-0.35207	3461.7	-0.35235	3461.9	-0.23345		3465.9	-1.40043	3466.35	-1.39356	3465.9	-1.38518	3466.85	-0.69191
															3462.25	-0.19927	3461.8	-0.35189	3461.8	-0.35252	3462	-0.23332		3466	-1.40012	3466.45	-1.39329	3466	-1.38619	3466.95	-0.69193
															3462.35	-0.19911	3461.9	-0.35158	3461.9	-0.35261	3462.1	-0.23314		3466.1	-1.3999	3466.55	-1.39254	3466.1	-1.38729	3467.05	-0.69194
															3462.45	-0.19891	3462	-0.35116	3462	-0.35265	3462.2	-0.23294		3466.2	-1.39977	3466.65	-1.39145	3466.2	-1.38839	3467.15	-0.69194
															3462.55	-0.19871	3462.1	-0.35064	3462.1	-0.35268	3462.3	-0.23274		3466.3	-1.39971	3466.75	-1.39018	3466.3	-1.38941	3467.25	-0.69192
															3462.65	-0.19853	3462.2	-0.35008	3462.2	-0.35274	3462.4	-0.23264		3466.4	-1.39969	3466.85	-1.38884	3466.4	-1.39029	3467.35	-0.69187
															3462.75	-0.19839	3462.3	-0.34957	3462.3	-0.35282	3462.5	-0.23266		3466.5	-1.39967	3466.95	-1.38753	3466.5	-1.39098	3467.45	-0.6918
															3462.85	-0.19833	3462.4	-0.34919	3462.4	-0.35291	3462.6	-0.23284		3466.6	-1.39963	3467.05	-1.38632	3466.6	-1.39144	3467.55	-0.69171
															3462.95	-0.19835	3462.5	-0.349	3462.5	-0.35299	3462.7	-0.23314		3466.7	-1.39956	3467.15	-1.38523	3466.7	-1.39164	3467.65	-0.69161
															3463.05	-0.19845	3462.6	-0.34903	3462.6	-0.35305	3462.8	-0.23351		3466.8	-1.39947	3467.25	-1.38429	3466.8	-1.39158	3467.75	-0.69149
															3463.15	-0.19863	3462.7	-0.34924	3462.7	-0.3531	3462.9	-0.23389		3466.9	-1.39941	3467.35	-1.38348	3466.9	-1.39129	3467.85	-0.69139
															3463.25	-0.19885	3462.8	-0.34957	3462.8	-0.35315	3463	-0.23424		3467	-1.39939	3467.45	-1.3828	3467	-1.39081	3467.95	-0.6913
															3463.35	-0.19909	3462.9	-0.34992	3462.9	-0.3532	3463.1	-0.23454		3467.1	-1.39945	3467.55	-1.38223	3467.1	-1.39021	3468.05	-0.69126
															3463.45	-0.1993	3463	-0.35023	3463	-0.35329	3463.2	-0.23474		3467.2	-1.39959	3467.65	-1.38179	3467.2	-1.38953	3468.15	-0.69125
															3463.55	-0.19947	3463.1	-0.35045	3463.1	-0.35343	3463.3	-0.23483		3467.3	-1.39983	3467.75	-1.38153	3467.3	-1.38882	3468.25	-0.6913
															3463.65	-0.19959	3463.2	-0.3506	3463.2	-0.35362	3463.4	-0.23481		3467.4	-1.40017	3467.85	-1.38151	3467.4	-1.38812	3468.35	-0.69138
															3463.75	-0.19966	3463.3	-0.3507	3463.3	-0.35381	3463.5	-0.23467		3467.5	-1.4006	3467.95	-1.38178	3467.5	-1.38745	3468.45	-0.6915
															3463.85	-0.19968	3463.4	-0.35076	3463.4	-0.35397	3463.6	-0.23447		3467.6	-1.40111	3468.05	-1.38234	3467.6	-1.38682	3468.55	-0.69166
															3463.95	-0.19967	3463.5	-0.3508	3463.5	-0.35404	3463.7	-0.23423		3467.7	-1.40164	3468.15	-1.38314	3467.7	-1.38623	3468.65	-0.69185
															3464.05	-0.19962	3463.6	-0.35082	3463.6	-0.35401	3463.8	-0.23397		3467.8	-1.40216	3468.25	-1.38409	3467.8	-1.38569	3468.75	-0.69209
															3464.15	-0.19955	3463.7	-0.35083	3463.7	-0.35386	3463.9	-0.23369		3467.9	-1.40259	3468.35	-1.38506	3467.9	-1.38516	3468.85	-0.69236
															3464.25	-0.19946	3463.8	-0.35083	3463.8	-0.35361	3464	-0.23336		3468	-1.40289	3468.45	-1.38594	3468	-1.38466	3468.95	-0.69266
															3464.35	-0.19938	3463.9	-0.3508	3463.9	-0.35328	3464.1	-0.233		3468.1	-1.40303	3468.55	-1.38662	3468.1	-1.38421	3469.05	-0.69299
															3464.45	-0.19932	3464	-0.35075	3464	-0.35292	3464.2	-0.23263		3468.2	-1.40299	3468.65	-1.38704	3468.2	-1.38383	3469.15	-0.69333
															3464.55	-0.19929	3464.1	-0.35068	3464.1	-0.35256	3464.3	-0.23228		3468.3	-1.40278	3468.75	-1.38718	3468.3	-1.38359	3469.25	-0.69367
															3464.65	-0.1993	3464.2	-0.3506	3464.2	-0.35222	3464.4	-0.23203		3468.4	-1.40243	3468.85	-1.38713	3468.4	-1.38353	3469.35	-0.69399
															3464.75	-0.19935	3464.3	-0.35057	3464.3	-0.35192	3464.5	-0.23188		3468.5	-1.40199	3468.95	-1.38702	3468.5	-1.38372	3469.45	-0.69428
															3464.85	-0.19943	3464.4	-0.35061	3464.4	-0.35166	3464.6	-0.23184		3468.6	-1.40152	3469.05	-1.38702	3468.6	-1.38416	3469.55	-0.6945
															3464.95	-0.19954	3464.5	-0.35074	3464.5	-0.35147	3464.7	-0.23186		3468.7	-1.40107	3469.15	-1.38726	3468.7	-1.38487	3469.65	-0.69463
															3465.05	-0.19967	3464.6	-0.35093	3464.6	-0.35134	3464.8	-0.23193		3468.8	-1.40069	3469.25	-1.38782	3468.8	-1.38583	3469.75	-0.69465
															3465.15	-0.19981	3464.7	-0.35114	3464.7	-0.35126	3464.9	-0.23201		3468.9	-1.40044	3469.35	-1.38865	3468.9	-1.38701	3469.85	-0.69455
															3465.25	-0.19994	3464.8	-0.35131	3464.8	-0.35121	3465	-0.23209		3469	-1.40034	3469.45	-1.38963	3469	-1.38835	3469.95	-0.69432
															3465.35	-0.20004	3464.9	-0.35144	3464.9	-0.35117	3465.1	-0.2322		3469.1	-1.40043	3469.55	-1.39059	3469.1	-1.38979	3470.05	-0.69399
															3465.45	-0.2001	3465	-0.35153	3465	-0.35113	3465.2	-0.23235		3469.2	-1.40069	3469.65	-1.39132	3469.2	-1.39126	3470.15	-0.69356
															3465.55	-0.20011	3465.1	-0.3516	3465.1	-0.3511	3465.3	-0.23255		3469.3	-1.40108	3469.75	-1.39168	3469.3	-1.3927	3470.25	-0.69307
															3465.65	-0.20008	3465.2	-0.35166	3465.2	-0.35111	3465.4	-0.23283		3469.4	-1.40154	3469.85	-1.39155	3469.4	-1.39405	3470.35	-0.69256
															3465.75	-0.20001	3465.3	-0.3517	3465.3	-0.35117	3465.5	-0.23319		3469.5	-1.40202	3469.95	-1.39092	3469.5	-1.39525	3470.45	-0.69204
															3465.85	-0.19991	3465.4	-0.35175	3465.4	-0.35131	3465.6	-0.2336		3469.6	-1.40248	3470.05	-1.38989	3469.6	-1.39627	3470.55	-0.69154
															3465.95	-0.19978	3465.5	-0.35183	3465.5	-0.35152	3465.7	-0.23402		3469.7	-1.40291	3470.15	-1.38866	3469.7	-1.39709	3470.65	-0.69108
															3466.05	-0.19963	3465.6	-0.35193	3465.6	-0.35175	3465.8	-0.23443		3469.8	-1.40329	3470.25	-1.38746	3469.8	-1.39771	3470.75	-0.69067
															3466.15	-0.19946	3465.7	-0.35207	3465.7	-0.35195	3465.9	-0.23478		3469.9	-1.40363	3470.35	-1.38646	3469.9	-1.39816	3470.85	-0.69031
															3466.25	-0.19926	3465.8	-0.35221	3465.8	-0.35207	3466	-0.23505		3470	-1.40394	3470.45	-1.38574	3470	-1.39844	3470.95	-0.69
															3466.35	-0.19907	3465.9	-0.35232	3465.9	-0.35209	3466.1	-0.23527		3470.1	-1.40424	3470.55	-1.38527	3470.1	-1.39857	3471.05	-0.68975
															3466.45	-0.19889	3466	-0.35239	3466	-0.35203	3466.2	-0.23543		3470.2	-1.40456	3470.65	-1.38492	3470.2	-1.39856	3471.15	-0.68953
															3466.55	-0.19876	3466.1	-0.35245	3466.1	-0.35193	3466.3	-0.23558		3470.3	-1.40494	3470.75	-1.38454	3470.3	-1.39841	3471.25	-0.68934
															3466.65	-0.19868	3466.2	-0.3525	3466.2	-0.35187	3466.4	-0.23571		3470.4	-1.40538	3470.85	-1.38401	3470.4	-1.39812	3471.35	-0.68916
															3466.75	-0.19865	3466.3	-0.35256	3466.3	-0.35188	3466.5	-0.23582		3470.5	-1.40588	3470.95	-1.38322	3470.5	-1.39769	3471.45	-0.68897
															3466.85	-0.19865	3466.4	-0.35258	3466.4	-0.35199	3466.6	-0.23589		3470.6	-1.40641	3471.05	-1.38217	3470.6	-1.39712	3471.55	-0.68878
															3466.95	-0.19865	3466.5	-0.35253	3466.5	-0.3522	3466.7	-0.23589		3470.7	-1.40693	3471.15	-1.3809	3470.7	-1.39642	3471.65	-0.68856
															3467.05	-0.19865	3466.6	-0.35237	3466.6	-0.35247	3466.8	-0.23581		3470.8	-1.4074	3471.25	-1.37959	3470.8	-1.39557	3471.75	-0.6883
															3467.15	-0.19862	3466.7	-0.3521	3466.7	-0.35276	3466.9	-0.23563		3470.9	-1.40778	3471.35	-1.37847	3470.9	-1.3946	3471.85	-0.688
															3467.25	-0.19857	3466.8	-0.35177	3466.8	-0.35302	3467	-0.23537		3471	-1.40803	3471.45	-1.37779	3471	-1.39351	3471.95	-0.68764
															3467.35	-0.19851	3466.9	-0.35145	3466.9	-0.35321	3467.1	-0.23508		3471.1	-1.40812	3471.55	-1.37773	3471.1	-1.39235	3472.05	-0.68723
															3467.45	-0.19845	3467	-0.35119	3467	-0.35332	3467.2	-0.23483		3471.2	-1.40801	3471.65	-1.37832	3471.2	-1.39116	3472.15	-0.68678
															3467.55	-0.1984	3467.1	-0.35101	3467.1	-0.35334	3467.3	-0.23464		3471.3	-1.40769	3471.75	-1.37944	3471.3	-1.38997	3472.25	-0.68632
															3467.65	-0.19837	3467.2	-0.35089	3467.2	-0.35332	3467.4	-0.23454		3471.4	-1.40714	3471.85	-1.38084	3471.4	-1.38884	3472.35	-0.68585
															3467.75	-0.19836	3467.3	-0.35083	3467.3	-0.35326	3467.5	-0.2345		3471.5	-1.40639	3471.95	-1.38222	3471.5	-1.38781	3472.45	-0.6854
															3467.85	-0.19839	3467.4	-0.3508	3467.4	-0.35316	3467.6	-0.23447		3471.6	-1.40548	3472.05	-1.38333	3471.6	-1.38691	3472.55	-0.685
															3467.95	-0.19846	3467.5	-0.35079	3467.5	-0.35303	3467.7	-0.23443		3471.7	-1.40446	3472.15	-1.38401	3471.7	-1.38614	3472.65	-0.68465
															3468.05	-0.19857	3467.6	-0.35078	3467.6	-0.35285	3467.8	-0.23435		3471.8	-1.4034	3472.25	-1.3842	3471.8	-1.38552	3472.75	-0.68439
															3468.15	-0.19873	3467.7	-0.35079	3467.7	-0.35262	3467.9	-0.23424		3471.9	-1.40234	3472.35	-1.38393	3471.9	-1.38505	3472.85	-0.68421
															3468.25	-0.19891	3467.8	-0.35081	3467.8	-0.35237	3468	-0.23412		3472	-1.40134	3472.45	-1.3833	3472	-1.38472	3472.95	-0.68414
															3468.35	-0.19912	3467.9	-0.35088	3467.9	-0.35213	3468.1	-0.234		3472.1	-1.40045	3472.55	-1.38245	3472.1	-1.38449	3473.05	-0.68419
															3468.45	-0.19934	3468	-0.35104	3468	-0.35193	3468.2	-0.23391		3472.2	-1.39969	3472.65	-1.38159	3472.2	-1.38436	3473.15	-0.68434
															3468.55	-0.19954	3468.1	-0.35129	3468.1	-0.35183	3468.3	-0.23383		3472.3	-1.39908	3472.75	-1.38094	3472.3	-1.38428	3473.25	-0.68459
															3468.65	-0.1997	3468.2	-0.3516	3468.2	-0.35183	3468.4	-0.23377		3472.4	-1.39859	3472.85	-1.3807	3472.4	-1.38423	3473.35	-0.68494
															3468.75	-0.19978	3468.3	-0.35191	3468.3	-0.35193	3468.5	-0.23371		3472.5	-1.39823	3472.95	-1.38096	3472.5	-1.38421	3473.45	-0.68537
															3468.85	-0.19977	3468.4	-0.35215	3468.4	-0.3521	3468.6	-0.23363		3472.6	-1.39799	3473.05	-1.38173	3472.6	-1.38423	3473.55	-0.68588
															3468.95	-0.19966	3468.5	-0.35227	3468.5	-0.35229	3468.7	-0.2335		3472.7	-1.39785	3473.15	-1.3829	3472.7	-1.38433	3473.65	-0.68644
															3469.05	-0.19949	3468.6	-0.35226	3468.6	-0.35245	3468.8	-0.23331		3472.8	-1.39782	3473.25	-1.38431	3472.8	-1.38455	3473.75	-0.68703
															3469.15	-0.1993	3468.7	-0.35217	3468.7	-0.35256	3468.9	-0.23307		3472.9	-1.39792	3473.35	-1.38583	3472.9	-1.3849	3473.85	-0.68763
															3469.25	-0.19911	3468.8	-0.35205	3468.8	-0.35259	3469	-0.23285		3473	-1.39817	3473.45	-1.38735	3473	-1.38538	3473.95	-0.68823
															3469.35	-0.19896	3468.9	-0.35195	3468.9	-0.35256	3469.1	-0.2327		3473.1	-1.3986	3473.55	-1.38882	3473.1	-1.386	3474.05	-0.68881
															3469.45	-0.19887	3469	-0.3519	3469	-0.35251	3469.2	-0.23265		3473.2	-1.39921	3473.65	-1.39018	3473.2	-1.38672	3474.15	-0.68935
															3469.55	-0.19884	3469.1	-0.35191	3469.1	-0.35246	3469.3	-0.23273		3473.3	-1.40003	3473.75	-1.39137	3473.3	-1.38753	3474.25	-0.68984
															3469.65	-0.19888	3469.2	-0.35199	3469.2	-0.3524	3469.4	-0.2329		3473.4	-1.40103	3473.85	-1.39226	3473.4	-1.3884	3474.35	-0.69027
															3469.75	-0.19897	3469.3	-0.35211	3469.3	-0.35235	3469.5	-0.23311		3473.5	-1.40219	3473.95	-1.39276	3473.5	-1.38929	3474.45	-0.69064
															3469.85	-0.19913	3469.4	-0.35223	3469.4	-0.35228	3469.6	-0.23331		3473.6	-1.40344	3474.05	-1.39279	3473.6	-1.39014	3474.55	-0.69092
															3469.95	-0.19932	3469.5	-0.35231	3469.5	-0.35221	3469.7	-0.23347		3473.7	-1.40474	3474.15	-1.39235	3473.7	-1.39093	3474.65	-0.69112
															3470.05	-0.19953	3469.6	-0.35234	3469.6	-0.35216	3469.8	-0.23359		3473.8	-1.40603	3474.25	-1.3915	3473.8	-1.39162	3474.75	-0.69124
															3470.15	-0.19972	3469.7	-0.3523	3469.7	-0.35214	3469.9	-0.23368		3473.9	-1.40725	3474.35	-1.39029	3473.9	-1.39218	3474.85	-0.69129
															3470.25	-0.19987	3469.8	-0.35222	3469.8	-0.35216	3470	-0.23376		3474	-1.40834	3474.45	-1.3888	3474	-1.39261	3474.95	-0.69127
															3470.35	-0.19997	3469.9	-0.35213	3469.9	-0.35221	3470.1	-0.23383		3474.1	-1.40926	3474.55	-1.38713	3474.1	-1.39291	3475.05	-0.69121
															3470.45	-0.20001	3470	-0.35206	3470	-0.35227	3470.2	-0.23388		3474.2	-1.40995	3474.65	-1.38542	3474.2	-1.39308	3475.15	-0.69111
															3470.55	-0.2	3470.1	-0.35204	3470.1	-0.35232	3470.3	-0.2339		3474.3	-1.41041	3474.75	-1.38384	3474.3	-1.39314	3475.25	-0.69099
															3470.65	-0.19995	3470.2	-0.35207	3470.2	-0.35234	3470.4	-0.2339		3474.4	-1.4106	3474.85	-1.38259	3474.4	-1.39309	3475.35	-0.69087
															3470.75	-0.19987	3470.3	-0.35214	3470.3	-0.35231	3470.5	-0.23384		3474.5	-1.41055	3474.95	-1.38184	3474.5	-1.39295	3475.45	-0.69077
															3470.85	-0.19978	3470.4	-0.35223	3470.4	-0.35222	3470.6	-0.23373		3474.6	-1.41029	3475.05	-1.38167	3474.6	-1.39273	3475.55	-0.69071
															3470.95	-0.19968	3470.5	-0.3523	3470.5	-0.35208	3470.7	-0.23357		3474.7	-1.40984	3475.15	-1.38207	3474.7	-1.39243	3475.65	-0.6907
															3471.05	-0.19958	3470.6	-0.35228	3470.6	-0.35189	3470.8	-0.23337		3474.8	-1.40926	3475.25	-1.38295	3474.8	-1.39205	3475.75	-0.69073
															3471.15	-0.19947	3470.7	-0.35214	3470.7	-0.3517	3470.9	-0.23318		3474.9	-1.4086	3475.35	-1.38421	3474.9	-1.39158	3475.85	-0.69079
															3471.25	-0.19934	3470.8	-0.35188	3470.8	-0.35152	3471	-0.23303		3475	-1.40789	3475.45	-1.38574	3475	-1.39102	3475.95	-0.69088
															3471.35	-0.1992	3470.9	-0.35153	3470.9	-0.35139	3471.1	-0.23296		3475.1	-1.40719	3475.55	-1.38745	3475.1	-1.39036	3476.05	-0.69098
															3471.45	-0.19904	3471	-0.35117	3471	-0.35131	3471.2	-0.23298		3475.2	-1.40653	3475.65	-1.38925	3475.2	-1.38961	3476.15	-0.69107
															3471.55	-0.19886	3471.1	-0.35086	3471.1	-0.35126	3471.3	-0.2331		3475.3	-1.40593	3475.75	-1.39098	3475.3	-1.38877	3476.25	-0.69114
															3471.65	-0.19867	3471.2	-0.35065	3471.2	-0.35123	3471.4	-0.23328		3475.4	-1.40542	3475.85	-1.39245	3475.4	-1.38791	3476.35	-0.69117
															3471.75	-0.19848	3471.3	-0.35055	3471.3	-0.3512	3471.5	-0.23351		3475.5	-1.40499	3475.95	-1.39349	3475.5	-1.3871	3476.45	-0.69117
															3471.85	-0.19831	3471.4	-0.35054	3471.4	-0.35121	3471.6	-0.23374		3475.6	-1.40464	3476.05	-1.39396	3475.6	-1.38639	3476.55	-0.69113
															3471.95	-0.19817	3471.5	-0.35061	3471.5	-0.35126	3471.7	-0.23395		3475.7	-1.40436	3476.15	-1.39381	3475.7	-1.38586	3476.65	-0.69106
															3472.05	-0.19808	3471.6	-0.35072	3471.6	-0.35134	3471.8	-0.23413		3475.8	-1.40413	3476.25	-1.39305	3475.8	-1.38554	3476.75	-0.69099
															3472.15	-0.19803	3471.7	-0.35085	3471.7	-0.35144	3471.9	-0.23426		3475.9	-1.40394	3476.35	-1.39173	3475.9	-1.38543	3476.85	-0.69092
															3472.25	-0.19802	3471.8	-0.35099	3471.8	-0.35152	3472	-0.23436		3476	-1.4038	3476.45	-1.38994	3476	-1.38553	3476.95	-0.69085
															3472.35	-0.19806	3471.9	-0.35113	3471.9	-0.35156	3472.1	-0.23442		3476.1	-1.40369	3476.55	-1.38777	3476.1	-1.38581	3477.05	-0.6908
															3472.45	-0.19814	3472	-0.35128	3472	-0.35156	3472.2	-0.23444		3476.2	-1.40362	3476.65	-1.38537	3476.2	-1.3862	3477.15	-0.69074
															3472.55	-0.19824	3472.1	-0.35145	3472.1	-0.35155	3472.3	-0.23439		3476.3	-1.40356	3476.75	-1.38292	3476.3	-1.38664	3477.25	-0.69067
															3472.65	-0.1984	3472.2	-0.35166	3472.2	-0.35151	3472.4	-0.23429		3476.4	-1.4035	3476.85	-1.38062	3476.4	-1.38706	3477.35	-0.69056
															3472.75	-0.19862	3472.3	-0.35187	3472.3	-0.35147	3472.5	-0.23413		3476.5	-1.40341	3476.95	-1.37865	3476.5	-1.38741	3477.45	-0.69041
															3472.85	-0.1989	3472.4	-0.35205	3472.4	-0.3514	3472.6	-0.23394		3476.6	-1.40328	3477.05	-1.37708	3476.6	-1.38765	3477.55	-0.69021
															3472.95	-0.19922	3472.5	-0.35214	3472.5	-0.35131	3472.7	-0.23374		3476.7	-1.40313	3477.15	-1.37595	3476.7	-1.38779	3477.65	-0.68998
															3473.05	-0.19956	3472.6	-0.35211	3472.6	-0.35117	3472.8	-0.23356		3476.8	-1.40293	3477.25	-1.3752	3476.8	-1.38785	3477.75	-0.68971
															3473.15	-0.19989	3472.7	-0.35194	3472.7	-0.35101	3472.9	-0.23341		3476.9	-1.40271	3477.35	-1.37478	3476.9	-1.38783	3477.85	-0.68943
															3473.25	-0.20017	3472.8	-0.35163	3472.8	-0.35086	3473	-0.23331		3477	-1.40244	3477.45	-1.37467	3477	-1.38777	3477.95	-0.68915
															3473.35	-0.2004	3472.9	-0.35121	3472.9	-0.35073	3473.1	-0.23326		3477.1	-1.40212	3477.55	-1.37491	3477.1	-1.38768	3478.05	-0.6889
															3473.45	-0.20057	3473	-0.35074	3473	-0.35065	3473.2	-0.23327		3477.2	-1.40172	3477.65	-1.37556	3477.2	-1.38754	3478.15	-0.68869
															3473.55	-0.20069	3473.1	-0.35028	3473.1	-0.35059	3473.3	-0.23335		3477.3	-1.40124	3477.75	-1.37667	3477.3	-1.38734	3478.25	-0.68856
															3473.65	-0.20077	3473.2	-0.34989	3473.2	-0.35055	3473.4	-0.2335		3477.4	-1.40066	3477.85	-1.37825	3477.4	-1.38705	3478.35	-0.68852
															3473.75	-0.2008	3473.3	-0.34962	3473.3	-0.35051	3473.5	-0.23372		3477.5	-1.39999	3477.95	-1.38026	3477.5	-1.38666	3478.45	-0.68857
															3473.85	-0.2008	3473.4	-0.34948	3473.4	-0.35047	3473.6	-0.23399		3477.6	-1.39923	3478.05	-1.38261	3477.6	-1.38615	3478.55	-0.68872
															3473.95	-0.20075	3473.5	-0.34945	3473.5	-0.35044	3473.7	-0.23428		3477.7	-1.39841	3478.15	-1.38513	3477.7	-1.38553	3478.65	-0.68895
															3474.05	-0.20067	3473.6	-0.34949	3473.6	-0.35039	3473.8	-0.23457		3477.8	-1.39759	3478.25	-1.38763	3477.8	-1.38482	3478.75	-0.68922
															3474.15	-0.20056	3473.7	-0.34957	3473.7	-0.35034	3473.9	-0.2348		3477.9	-1.39685	3478.35	-1.38988	3477.9	-1.38408	3478.85	-0.68953
															3474.25	-0.20042	3473.8	-0.34969	3473.8	-0.35028	3474	-0.23494		3478	-1.39627	3478.45	-1.39161	3478	-1.38335	3478.95	-0.68984
															3474.35	-0.20026	3473.9	-0.34989	3473.9	-0.35022	3474.1	-0.23497		3478.1	-1.39596	3478.55	-1.3926	3478.1	-1.38272	3479.05	-0.69011
															3474.45	-0.2001	3474	-0.3502	3474	-0.35018	3474.2	-0.23488		3478.2	-1.39599	3478.65	-1.39267	3478.2	-1.38224	3479.15	-0.69033
															3474.55	-0.19994	3474.1	-0.35063	3474.1	-0.35016	3474.3	-0.23468		3478.3	-1.3964	3478.75	-1.39178	3478.3	-1.38196	3479.25	-0.69049
															3474.65	-0.1998	3474.2	-0.35118	3474.2	-0.35017	3474.4	-0.23442		3478.4	-1.39719	3478.85	-1.39004	3478.4	-1.38188	3479.35	-0.69059
															3474.75	-0.19969	3474.3	-0.35179	3474.3	-0.35023	3474.5	-0.23413		3478.5	-1.39829	3478.95	-1.38766	3478.5	-1.38199	3479.45	-0.69064
															3474.85	-0.19959	3474.4	-0.35242	3474.4	-0.35035	3474.6	-0.23386		3478.6	-1.39965	3479.05	-1.38494	3478.6	-1.38222	3479.55	-0.69067
															3474.95	-0.19948	3474.5	-0.35299	3474.5	-0.35052	3474.7	-0.23363		3478.7	-1.40112	3479.15	-1.38222	3478.7	-1.3825	3479.65	-0.69069
															3475.05	-0.19934	3474.6	-0.35345	3474.6	-0.35072	3474.8	-0.23344		3478.8	-1.4026	3479.25	-1.37977	3478.8	-1.38274	3479.75	-0.69074
															3475.15	-0.19917	3474.7	-0.35374	3474.7	-0.35096	3474.9	-0.2333		3478.9	-1.40394	3479.35	-1.3778	3478.9	-1.38286	3479.85	-0.6908
															3475.25	-0.19896	3474.8	-0.35385	3474.8	-0.35122	3475	-0.23321		3479	-1.40501	3479.45	-1.37643	3479	-1.38281	3479.95	-0.69089
															3475.35	-0.19875	3474.9	-0.3538	3474.9	-0.3515	3475.1	-0.23318		3479.1	-1.40574	3479.55	-1.37569	3479.1	-1.38254	3480.05	-0.691
															3475.45	-0.19856	3475	-0.35366	3475	-0.35178	3475.2	-0.23319		3479.2	-1.40608	3479.65	-1.37558	3479.2	-1.38204	3480.15	-0.69112
															3475.55	-0.19841	3475.1	-0.35349	3475.1	-0.352	3475.3	-0.23322		3479.3	-1.40604	3479.75	-1.37601	3479.3	-1.38135	3480.25	-0.69128
															3475.65	-0.19827	3475.2	-0.35335	3475.2	-0.35215	3475.4	-0.23325		3479.4	-1.40568	3479.85	-1.37687	3479.4	-1.38051	3480.35	-0.69147
															3475.75	-0.19815	3475.3	-0.35326	3475.3	-0.35221	3475.5	-0.23327		3479.5	-1.4051	3479.95	-1.37804	3479.5	-1.3796	3480.45	-0.69173
															3475.85	-0.19803	3475.4	-0.35322	3475.4	-0.35221	3475.6	-0.23326		3479.6	-1.40438	3480.05	-1.37939	3479.6	-1.37871	3480.55	-0.69204
															3475.95	-0.19793	3475.5	-0.35321	3475.5	-0.35217	3475.7	-0.23322		3479.7	-1.4036	3480.15	-1.38081	3479.7	-1.37789	3480.65	-0.69242
															3476.05	-0.19788	3475.6	-0.3532	3475.6	-0.35215	3475.8	-0.23313		3479.8	-1.40281	3480.25	-1.38221	3479.8	-1.37722	3480.75	-0.69284
															3476.15	-0.1979	3475.7	-0.35319	3475.7	-0.35218	3475.9	-0.23298		3479.9	-1.40205	3480.35	-1.38352	3479.9	-1.37669	3480.85	-0.69326
															3476.25	-0.19799	3475.8	-0.3532	3475.8	-0.35227	3476	-0.23276		3480	-1.40129	3480.45	-1.38467	3480	-1.37629	3480.95	-0.69366
															3476.35	-0.19815	3475.9	-0.35322	3475.9	-0.3524	3476.1	-0.23248		3480.1	-1.40051	3480.55	-1.38563	3480.1	-1.37598	3481.05	-0.694
															3476.45	-0.19835	3476	-0.35326	3476	-0.3525	3476.2	-0.23216		3480.2	-1.39969	3480.65	-1.38634	3480.2	-1.3757	3481.15	-0.69424
															3476.55	-0.19858	3476.1	-0.35329	3476.1	-0.35252	3476.3	-0.23184		3480.3	-1.39876	3480.75	-1.38677	3480.3	-1.3754	3481.25	-0.69436
															3476.65	-0.19881	3476.2	-0.35327	3476.2	-0.35243	3476.4	-0.23155		3480.4	-1.39774	3480.85	-1.3869	3480.4	-1.37506	3481.35	-0.69436
															3476.75	-0.19902	3476.3	-0.35317	3476.3	-0.35222	3476.5	-0.23135		3480.5	-1.39661	3480.95	-1.38676	3480.5	-1.37467	3481.45	-0.69423
															3476.85	-0.19917	3476.4	-0.35299	3476.4	-0.3519	3476.6	-0.23123		3480.6	-1.39545	3481.05	-1.38639	3480.6	-1.37427	3481.55	-0.69399
															3476.95	-0.19928	3476.5	-0.35273	3476.5	-0.3515	3476.7	-0.23121		3480.7	-1.39434	3481.15	-1.38587	3480.7	-1.37393	3481.65	-0.69365
															3477.05	-0.19933	3476.6	-0.35239	3476.6	-0.35105	3476.8	-0.23127		3480.8	-1.3934	3481.25	-1.3853	3480.8	-1.37372	3481.75	-0.69324
															3477.15	-0.19935	3476.7	-0.35203	3476.7	-0.35059	3476.9	-0.23139		3480.9	-1.39274	3481.35	-1.38476	3480.9	-1.3737	3481.85	-0.69275
															3477.25	-0.19935	3476.8	-0.35168	3476.8	-0.35014	3477	-0.23152		3481	-1.39245	3481.45	-1.38427	3481	-1.37391	3481.95	-0.6922
															3477.35	-0.19933	3476.9	-0.3514	3476.9	-0.34972	3477.1	-0.23162		3481.1	-1.39257	3481.55	-1.38385	3481.1	-1.37439	3482.05	-0.69159
															3477.45	-0.1993	3477	-0.35122	3477	-0.34935	3477.2	-0.23168		3481.2	-1.39308	3481.65	-1.3835	3481.2	-1.3751	3482.15	-0.6909
															3477.55	-0.19923	3477.1	-0.35115	3477.1	-0.34906	3477.3	-0.23167		3481.3	-1.39394	3481.75	-1.38319	3481.3	-1.37599	3482.25	-0.69016
															3477.65	-0.19912	3477.2	-0.35116	3477.2	-0.34885	3477.4	-0.23162		3481.4	-1.39505	3481.85	-1.38291	3481.4	-1.37697	3482.35	-0.68938
															3477.75	-0.19896	3477.3	-0.35124	3477.3	-0.34874	3477.5	-0.23155		3481.5	-1.3963	3481.95	-1.38268	3481.5	-1.37793	3482.45	-0.68859
															3477.85	-0.19877	3477.4	-0.35131	3477.4	-0.34875	3477.6	-0.2315		3481.6	-1.39759	3482.05	-1.38249	3481.6	-1.37877	3482.55	-0.68782
															3477.95	-0.19856	3477.5	-0.35135	3477.5	-0.34892	3477.7	-0.23149		3481.7	-1.3988	3482.15	-1.38235	3481.7	-1.3794	3482.65	-0.68712
															3478.05	-0.19838	3477.6	-0.35135	3477.6	-0.34926	3477.8	-0.23154		3481.8	-1.39983	3482.25	-1.38226	3481.8	-1.37975	3482.75	-0.68652
															3478.15	-0.19824	3477.7	-0.35132	3477.7	-0.34979	3477.9	-0.23162		3481.9	-1.40062	3482.35	-1.38221	3481.9	-1.37983	3482.85	-0.68603
															3478.25	-0.19813	3477.8	-0.35128	3477.8	-0.35045	3478	-0.23173		3482	-1.40113	3482.45	-1.38215	3482	-1.37966	3482.95	-0.68567
															3478.35	-0.19807	3477.9	-0.35125	3477.9	-0.35115	3478.1	-0.23187		3482.1	-1.40139	3482.55	-1.38206	3482.1	-1.37931	3483.05	-0.68545
															3478.45	-0.19803	3478	-0.35126	3478	-0.35179	3478.2	-0.23205		3482.2	-1.40147	3482.65	-1.38191	3482.2	-1.37886	3483.15	-0.68537
															3478.55	-0.19802	3478.1	-0.35132	3478.1	-0.35231	3478.3	-0.2323		3482.3	-1.40144	3482.75	-1.3817	3482.3	-1.37837	3483.25	-0.68541
															3478.65	-0.19803	3478.2	-0.35144	3478.2	-0.35268	3478.4	-0.23261		3482.4	-1.40136	3482.85	-1.38143	3482.4	-1.37794	3483.35	-0.68556
															3478.75	-0.19806	3478.3	-0.35165	3478.3	-0.35292	3478.5	-0.23296		3482.5	-1.40127	3482.95	-1.38113	3482.5	-1.3776	3483.45	-0.6858
															3478.85	-0.19813	3478.4	-0.35198	3478.4	-0.35305	3478.6	-0.23329		3482.6	-1.40117	3483.05	-1.38081	3482.6	-1.3774	3483.55	-0.68612
															3478.95	-0.19824	3478.5	-0.35243	3478.5	-0.35311	3478.7	-0.23357		3482.7	-1.40103	3483.15	-1.38051	3482.7	-1.37734	3483.65	-0.68648
															3479.05	-0.1984	3478.6	-0.35296	3478.6	-0.35311	3478.8	-0.23376		3482.8	-1.40083	3483.25	-1.38021	3482.8	-1.37739	3483.75	-0.68685
															3479.15	-0.1986	3478.7	-0.35354	3478.7	-0.35305	3478.9	-0.23385		3482.9	-1.40052	3483.35	-1.37989	3482.9	-1.37752	3483.85	-0.68722
															3479.25	-0.19884	3478.8	-0.35412	3478.8	-0.35295	3479	-0.23386		3483	-1.40008	3483.45	-1.37949	3483	-1.37767	3483.95	-0.68755
															3479.35	-0.19911	3478.9	-0.35464	3478.9	-0.35283	3479.1	-0.23381		3483.1	-1.39949	3483.55	-1.37889	3483.1	-1.37777	3484.05	-0.68782
															3479.45	-0.19937	3479	-0.35509	3479	-0.35275	3479.2	-0.23374		3483.2	-1.39875	3483.65	-1.37799	3483.2	-1.37781	3484.15	-0.68804
															3479.55	-0.19962	3479.1	-0.35545	3479.1	-0.35272	3479.3	-0.23368		3483.3	-1.39787	3483.75	-1.37668	3483.3	-1.3778	3484.25	-0.68821
															3479.65	-0.19982	3479.2	-0.35571	3479.2	-0.35273	3479.4	-0.23364		3483.4	-1.39692	3483.85	-1.3749	3483.4	-1.37777	3484.35	-0.68836
															3479.75	-0.19998	3479.3	-0.35586	3479.3	-0.35277	3479.5	-0.2336		3483.5	-1.39596	3483.95	-1.3727	3483.5	-1.37779	3484.45	-0.68848
															3479.85	-0.20009	3479.4	-0.35589	3479.4	-0.35283	3479.6	-0.23355		3483.6	-1.39507	3484.05	-1.37023	3483.6	-1.37794	3484.55	-0.6886
															3479.95	-0.20015	3479.5	-0.35581	3479.5	-0.35292	3479.7	-0.23345		3483.7	-1.39433	3484.15	-1.36771	3483.7	-1.37829	3484.65	-0.6887
															3480.05	-0.20018	3479.6	-0.35562	3479.6	-0.35306	3479.8	-0.23331		3483.8	-1.39379	3484.25	-1.36541	3483.8	-1.37889	3484.75	-0.6888
															3480.15	-0.20017	3479.7	-0.35534	3479.7	-0.35323	3479.9	-0.23312		3483.9	-1.39349	3484.35	-1.36361	3483.9	-1.37978	3484.85	-0.6889
															3480.25	-0.20012	3479.8	-0.35498	3479.8	-0.35342	3480	-0.23291		3484	-1.39344	3484.45	-1.36256	3484	-1.38097	3484.95	-0.68899
															3480.35	-0.20002	3479.9	-0.35454	3479.9	-0.35359	3480.1	-0.23271		3484.1	-1.39363	3484.55	-1.36245	3484.1	-1.38241	3485.05	-0.6891
															3480.45	-0.19988	3480	-0.35404	3480	-0.35373	3480.2	-0.23256		3484.2	-1.39404	3484.65	-1.36337	3484.2	-1.38404	3485.15	-0.68923
															3480.55	-0.19971	3480.1	-0.35351	3480.1	-0.35382	3480.3	-0.23246		3484.3	-1.39466	3484.75	-1.36533	3484.3	-1.38578	3485.25	-0.68938
															3480.65	-0.19953	3480.2	-0.35303	3480.2	-0.35383	3480.4	-0.23239		3484.4	-1.39545	3484.85	-1.36824	3484.4	-1.3875	3485.35	-0.68958
															3480.75	-0.19937	3480.3	-0.35264	3480.3	-0.35377	3480.5	-0.23232		3484.5	-1.39638	3484.95	-1.37191	3484.5	-1.3891	3485.45	-0.68982
															3480.85	-0.19925	3480.4	-0.3524	3480.4	-0.35365	3480.6	-0.23222		3484.6	-1.39742	3485.05	-1.37611	3484.6	-1.3905	3485.55	-0.69011
															3480.95	-0.19918	3480.5	-0.3523	3480.5	-0.35347	3480.7	-0.23211		3484.7	-1.39851	3485.15	-1.38053	3484.7	-1.39165	3485.65	-0.69046
															3481.05	-0.19916	3480.6	-0.35229	3480.6	-0.35323	3480.8	-0.23199		3484.8	-1.39959	3485.25	-1.38491	3484.8	-1.39253	3485.75	-0.69087
															3481.15	-0.1992	3480.7	-0.35231	3480.7	-0.35295	3480.9	-0.2319		3484.9	-1.4006	3485.35	-1.38897	3484.9	-1.39315	3485.85	-0.69131
															3481.25	-0.19926	3480.8	-0.35232	3480.8	-0.35262	3481	-0.23184		3485	-1.40148	3485.45	-1.39251	3485	-1.39353	3485.95	-0.69177
															3481.35	-0.19933	3480.9	-0.3523	3480.9	-0.35225	3481.1	-0.23182		3485.1	-1.40217	3485.55	-1.39536	3485.1	-1.39369	3486.05	-0.69221
															3481.45	-0.19938	3481	-0.3523	3481	-0.35185	3481.2	-0.23185		3485.2	-1.40264	3485.65	-1.39742	3485.2	-1.39363	3486.15	-0.69262
															3481.55	-0.19938	3481.1	-0.35233	3481.1	-0.35142	3481.3	-0.23189		3485.3	-1.40287	3485.75	-1.39866	3485.3	-1.39334	3486.25	-0.69297
															3481.65	-0.19932	3481.2	-0.35241	3481.2	-0.35095	3481.4	-0.23192		3485.4	-1.40286	3485.85	-1.39911	3485.4	-1.3928	3486.35	-0.69323
															3481.75	-0.19921	3481.3	-0.35248	3481.3	-0.3504	3481.5	-0.23191		3485.5	-1.4026	3485.95	-1.39887	3485.5	-1.39198	3486.45	-0.69341
															3481.85	-0.19904	3481.4	-0.35251	3481.4	-0.34973	3481.6	-0.23184		3485.6	-1.40208	3486.05	-1.39807	3485.6	-1.39088	3486.55	-0.69346
															3481.95	-0.19883	3481.5	-0.35244	3481.5	-0.34893	3481.7	-0.2317		3485.7	-1.40131	3486.15	-1.39687	3485.7	-1.3895	3486.65	-0.69336
															3482.05	-0.19859	3481.6	-0.35224	3481.6	-0.348	3481.8	-0.23149		3485.8	-1.40032	3486.25	-1.39545	3485.8	-1.38788	3486.75	-0.69308
															3482.15	-0.19833	3481.7	-0.35189	3481.7	-0.34698	3481.9	-0.23122		3485.9	-1.39911	3486.35	-1.39395	3485.9	-1.38607	3486.85	-0.69259
															3482.25	-0.19808	3481.8	-0.35139	3481.8	-0.34591	3482	-0.23092		3486	-1.3977	3486.45	-1.39248	3486	-1.38415	3486.95	-0.69189
															3482.35	-0.19785	3481.9	-0.35076	3481.9	-0.34487	3482.1	-0.23062		3486.1	-1.39609	3486.55	-1.39108	3486.1	-1.38225	3487.05	-0.69101
															3482.45	-0.19765	3482	-0.35003	3482	-0.34394	3482.2	-0.23034		3486.2	-1.39429	3486.65	-1.38976	3486.2	-1.38046	3487.15	-0.68998
															3482.55	-0.1975	3482.1	-0.34928	3482.1	-0.34318	3482.3	-0.23011		3486.3	-1.39232	3486.75	-1.38851	3486.3	-1.3789	3487.25	-0.68887
															3482.65	-0.19741	3482.2	-0.34855	3482.2	-0.34266	3482.4	-0.22994		3486.4	-1.39021	3486.85	-1.38731	3486.4	-1.37761	3487.35	-0.68773
															3482.75	-0.19742	3482.3	-0.34789	3482.3	-0.34245	3482.5	-0.22982		3486.5	-1.38799	3486.95	-1.38612	3486.5	-1.3766	3487.45	-0.68661
															3482.85	-0.19751	3482.4	-0.34733	3482.4	-0.34255	3482.6	-0.22976		3486.6	-1.3857	3487.05	-1.38493	3486.6	-1.37584	3487.55	-0.68556
															3482.95	-0.19771	3482.5	-0.34688	3482.5	-0.34291	3482.7	-0.22975		3486.7	-1.38336	3487.15	-1.38373	3486.7	-1.37524	3487.65	-0.68461
															3483.05	-0.19798	3482.6	-0.34653	3482.6	-0.34343	3482.8	-0.22979		3486.8	-1.38095	3487.25	-1.38251	3486.8	-1.37474	3487.75	-0.68378
															3483.15	-0.19831	3482.7	-0.34629	3482.7	-0.34399	3482.9	-0.22989		3486.9	-1.37843	3487.35	-1.38129	3486.9	-1.37426	3487.85	-0.68309
															3483.25	-0.19864	3482.8	-0.34618	3482.8	-0.34448	3483	-0.23004		3487	-1.37574	3487.45	-1.38011	3487	-1.37374	3487.95	-0.68251
															3483.35	-0.19895	3482.9	-0.34622	3482.9	-0.34485	3483.1	-0.23025		3487.1	-1.37279	3487.55	-1.379	3487.1	-1.37314	3488.05	-0.68204
															3483.45	-0.19921	3483	-0.34639	3483	-0.34505	3483.2	-0.23049		3487.2	-1.36945	3487.65	-1.37799	3487.2	-1.37247	3488.15	-0.68162
															3483.55	-0.19939	3483.1	-0.34668	3483.1	-0.34509	3483.3	-0.23074		3487.3	-1.36565	3487.75	-1.37709	3487.3	-1.37174	3488.25	-0.68125
															3483.65	-0.19952	3483.2	-0.34699	3483.2	-0.34494	3483.4	-0.231		3487.4	-1.36131	3487.85	-1.37625	3487.4	-1.37102	3488.35	-0.6809
															3483.75	-0.1996	3483.3	-0.34727	3483.3	-0.3446	3483.5	-0.23125		3487.5	-1.35641	3487.95	-1.37543	3487.5	-1.37034	3488.45	-0.6806
															3483.85	-0.19965	3483.4	-0.34743	3483.4	-0.3441	3483.6	-0.23148		3487.6	-1.35097	3488.05	-1.37457	3487.6	-1.36975	3488.55	-0.68037
															3483.95	-0.1997	3483.5	-0.34742	3483.5	-0.34348	3483.7	-0.2317		3487.7	-1.34505	3488.15	-1.37362	3487.7	-1.36926	3488.65	-0.68025
															3484.05	-0.19976	3483.6	-0.34724	3483.6	-0.34286	3483.8	-0.23193		3487.8	-1.33878	3488.25	-1.37255	3487.8	-1.36888	3488.75	-0.68026
															3484.15	-0.19985	3483.7	-0.34693	3483.7	-0.34238	3483.9	-0.23217		3487.9	-1.3323	3488.35	-1.37135	3487.9	-1.36857	3488.85	-0.68042
															3484.25	-0.19996	3483.8	-0.34654	3483.8	-0.34218	3484	-0.23245		3488	-1.32577	3488.45	-1.37003	3488	-1.36828	3488.95	-0.68071
															3484.35	-0.20009	3483.9	-0.34614	3483.9	-0.34235	3484.1	-0.23277		3488.1	-1.31935	3488.55	-1.36861	3488.1	-1.36794	3489.05	-0.68112
															3484.45	-0.20021	3484	-0.34581	3484	-0.34301	3484.2	-0.23314		3488.2	-1.31322	3488.65	-1.36711	3488.2	-1.36746	3489.15	-0.68161
															3484.55	-0.20033	3484.1	-0.34561	3484.1	-0.34419	3484.3	-0.23355		3488.3	-1.30749	3488.75	-1.36558	3488.3	-1.36676	3489.25	-0.68214
															3484.65	-0.20046	3484.2	-0.3456	3484.2	-0.34591	3484.4	-0.23399		3488.4	-1.30227	3488.85	-1.36408	3488.4	-1.36578	3489.35	-0.68263
															3484.75	-0.2006	3484.3	-0.34586	3484.3	-0.34813	3484.5	-0.23445		3488.5	-1.29764	3488.95	-1.36263	3488.5	-1.36448	3489.45	-0.68304
															3484.85	-0.20077	3484.4	-0.34644	3484.4	-0.35072	3484.6	-0.2349		3488.6	-1.29368	3489.05	-1.36123	3488.6	-1.36286	3489.55	-0.68331
															3484.95	-0.20095	3484.5	-0.34738	3484.5	-0.35353	3484.7	-0.23534		3488.7	-1.29047	3489.15	-1.35984	3488.7	-1.36094	3489.65	-0.68343
															3485.05	-0.20111	3484.6	-0.34869	3484.6	-0.35637	3484.8	-0.23578		3488.8	-1.28808	3489.25	-1.35837	3488.8	-1.35876	3489.75	-0.6834
															3485.15	-0.20121	3484.7	-0.35036	3484.7	-0.35909	3484.9	-0.23621		3488.9	-1.2866	3489.35	-1.35676	3488.9	-1.35636	3489.85	-0.68325
															3485.25	-0.20124	3484.8	-0.35232	3484.8	-0.36157	3485	-0.23662		3489	-1.28608	3489.45	-1.35495	3489	-1.35383	3489.95	-0.68302
															3485.35	-0.20121	3484.9	-0.35451	3484.9	-0.3637	3485.1	-0.23698		3489.1	-1.28657	3489.55	-1.35293	3489.1	-1.35124	3490.05	-0.68275
															3485.45	-0.20112	3485	-0.35678	3485	-0.36542	3485.2	-0.23728		3489.2	-1.28807	3489.65	-1.35074	3489.2	-1.34868	3490.15	-0.68248
															3485.55	-0.20101	3485.1	-0.359	3485.1	-0.36664	3485.3	-0.23748		3489.3	-1.29054	3489.75	-1.34844	3489.3	-1.34624	3490.25	-0.68221
															3485.65	-0.20089	3485.2	-0.361	3485.2	-0.36732	3485.4	-0.23759		3489.4	-1.29392	3489.85	-1.34613	3489.4	-1.34399	3490.35	-0.68196
															3485.75	-0.20078	3485.3	-0.36268	3485.3	-0.36745	3485.5	-0.23762		3489.5	-1.29806	3489.95	-1.34389	3489.5	-1.34197	3490.45	-0.68171
															3485.85	-0.20067	3485.4	-0.36394	3485.4	-0.36702	3485.6	-0.23757		3489.6	-1.3028	3490.05	-1.34182	3489.6	-1.34025	3490.55	-0.68146
															3485.95	-0.20056	3485.5	-0.36475	3485.5	-0.36611	3485.7	-0.23742		3489.7	-1.30796	3490.15	-1.34	3489.7	-1.33886	3490.65	-0.6812
															3486.05	-0.20045	3485.6	-0.36511	3485.6	-0.36482	3485.8	-0.23717		3489.8	-1.31333	3490.25	-1.33849	3489.8	-1.33786	3490.75	-0.68094
															3486.15	-0.20033	3485.7	-0.36504	3485.7	-0.36328	3485.9	-0.23683		3489.9	-1.31877	3490.35	-1.33733	3489.9	-1.3373	3490.85	-0.68068
															3486.25	-0.20022	3485.8	-0.3646	3485.8	-0.3616	3486	-0.23641		3490	-1.32417	3490.45	-1.33653	3490	-1.33721	3490.95	-0.68044
															3486.35	-0.20012	3485.9	-0.36386	3485.9	-0.3599	3486.1	-0.23596		3490.1	-1.32947	3490.55	-1.3361	3490.1	-1.33765	3491.05	-0.68024
															3486.45	-0.20003	3486	-0.36292	3486	-0.35826	3486.2	-0.2355		3490.2	-1.33469	3490.65	-1.33605	3490.2	-1.33859	3491.15	-0.68011
															3486.55	-0.19995	3486.1	-0.36185	3486.1	-0.35676	3486.3	-0.23506		3490.3	-1.33988	3490.75	-1.33644	3490.3	-1.34004	3491.25	-0.68006
															3486.65	-0.1999	3486.2	-0.3607	3486.2	-0.35546	3486.4	-0.23465		3490.4	-1.34515	3490.85	-1.33738	3490.4	-1.34195	3491.35	-0.68011
															3486.75	-0.19986	3486.3	-0.35953	3486.3	-0.35438	3486.5	-0.23431		3490.5	-1.35062	3490.95	-1.33899	3490.5	-1.34428	3491.45	-0.68028
															3486.85	-0.19985	3486.4	-0.35837	3486.4	-0.35354	3486.6	-0.23404		3490.6	-1.3564	3491.05	-1.34138	3490.6	-1.34702	3491.55	-0.68056
															3486.95	-0.19986	3486.5	-0.35723	3486.5	-0.3529	3486.7	-0.23387		3490.7	-1.36257	3491.15	-1.3446	3490.7	-1.35013	3491.65	-0.68094
															3487.05	-0.19988	3486.6	-0.35615	3486.6	-0.35243	3486.8	-0.23379		3490.8	-1.36914	3491.25	-1.3486	3490.8	-1.35365	3491.75	-0.68142
															3487.15	-0.19992	3486.7	-0.35515	3486.7	-0.35208	3486.9	-0.23377		3490.9	-1.37607	3491.35	-1.3532	3490.9	-1.35761	3491.85	-0.68198
															3487.25	-0.19998	3486.8	-0.35424	3486.8	-0.3518	3487	-0.2338		3491	-1.38328	3491.45	-1.35815	3491	-1.36203	3491.95	-0.68263
															3487.35	-0.20006	3486.9	-0.35345	3486.9	-0.35155	3487.1	-0.23385		3491.1	-1.39066	3491.55	-1.36313	3491.1	-1.36694	3492.05	-0.68339
															3487.45	-0.20014	3487	-0.35276	3487	-0.3513	3487.2	-0.23391		3491.2	-1.39814	3491.65	-1.36782	3491.2	-1.37236	3492.15	-0.68427
															3487.55	-0.20022	3487.1	-0.35218	3487.1	-0.35107	3487.3	-0.23398		3491.3	-1.40565	3491.75	-1.37192	3491.3	-1.37828	3492.25	-0.68528
															3487.65	-0.20028	3487.2	-0.35174	3487.2	-0.35086	3487.4	-0.23405		3491.4	-1.41318	3491.85	-1.37522	3491.4	-1.38467	3492.35	-0.68642
															3487.75	-0.20033	3487.3	-0.35145	3487.3	-0.35064	3487.5	-0.23409		3491.5	-1.42074	3491.95	-1.37762	3491.5	-1.39146	3492.45	-0.68772
															3487.85	-0.20038	3487.4	-0.35132	3487.4	-0.35041	3487.6	-0.2341		3491.6	-1.42841	3492.05	-1.37914	3491.6	-1.39851	3492.55	-0.68917
															3487.95	-0.20042	3487.5	-0.35134	3487.5	-0.35014	3487.7	-0.23404		3491.7	-1.43628	3492.15	-1.37997	3491.7	-1.40567	3492.65	-0.69079
															3488.05	-0.20046	3487.6	-0.3515	3487.6	-0.34985	3487.8	-0.23394		3491.8	-1.44446	3492.25	-1.38038	3491.8	-1.41275	3492.75	-0.69258
															3488.15	-0.20048	3487.7	-0.3518	3487.7	-0.34956	3487.9	-0.2338		3491.9	-1.45303	3492.35	-1.38076	3491.9	-1.41957	3492.85	-0.69452
															3488.25	-0.20046	3487.8	-0.35226	3487.8	-0.34933	3488	-0.23364		3492	-1.46201	3492.45	-1.38149	3492	-1.42599	3492.95	-0.69657
															3488.35	-0.20037	3487.9	-0.35288	3487.9	-0.34917	3488.1	-0.23347		3492.1	-1.47132	3492.55	-1.38292	3492.1	-1.43188	3493.05	-0.69869
															3488.45	-0.20021	3488	-0.35364	3488	-0.34911	3488.2	-0.23331		3492.2	-1.4808	3492.65	-1.38531	3492.2	-1.43716	3493.15	-0.70084
															3488.55	-0.19999	3488.1	-0.35446	3488.1	-0.34915	3488.3	-0.23318		3492.3	-1.4902	3492.75	-1.38882	3492.3	-1.44174	3493.25	-0.70299
															3488.65	-0.19975	3488.2	-0.35526	3488.2	-0.34926	3488.4	-0.23311		3492.4	-1.49923	3492.85	-1.39345	3492.4	-1.44554	3493.35	-0.70509
															3488.75	-0.19953	3488.3	-0.35594	3488.3	-0.3494	3488.5	-0.23312		3492.5	-1.50762	3492.95	-1.39911	3492.5	-1.44852	3493.45	-0.70711
															3488.85	-0.19933	3488.4	-0.35644	3488.4	-0.34954	3488.6	-0.23321		3492.6	-1.51512	3493.05	-1.40552	3492.6	-1.4506	3493.55	-0.70904
															3488.95	-0.1992	3488.5	-0.35672	3488.5	-0.34965	3488.7	-0.23334		3492.7	-1.52151	3493.15	-1.41231	3492.7	-1.45174	3493.65	-0.71083
															3489.05	-0.19912	3488.6	-0.35678	3488.6	-0.34974	3488.8	-0.23348		3492.8	-1.52665	3493.25	-1.41896	3492.8	-1.4519	3493.75	-0.71248
															3489.15	-0.1991	3488.7	-0.35666	3488.7	-0.34985	3488.9	-0.23359		3492.9	-1.53047	3493.35	-1.42494	3492.9	-1.45105	3493.85	-0.71395
															3489.25	-0.19914	3488.8	-0.3564	3488.8	-0.35002	3489	-0.23367		3493	-1.53294	3493.45	-1.42971	3493	-1.44918	3493.95	-0.71522
															3489.35	-0.19922	3488.9	-0.35606	3488.9	-0.35027	3489.1	-0.23372		3493.1	-1.5341	3493.55	-1.43282	3493.1	-1.44631	3494.05	-0.71624
															3489.45	-0.19935	3489	-0.3557	3489	-0.35062	3489.2	-0.23376		3493.2	-1.53401	3493.65	-1.43399	3493.2	-1.4425	3494.15	-0.71696
															3489.55	-0.19952	3489.1	-0.35536	3489.1	-0.35103	3489.3	-0.23377		3493.3	-1.53272	3493.75	-1.43309	3493.3	-1.43783	3494.25	-0.71732
															3489.65	-0.19973	3489.2	-0.35505	3489.2	-0.35146	3489.4	-0.23375		3493.4	-1.53029	3493.85	-1.43022	3493.4	-1.43246	3494.35	-0.7173
															3489.75	-0.19999	3489.3	-0.35478	3489.3	-0.35183	3489.5	-0.23369		3493.5	-1.52675	3493.95	-1.42567	3493.5	-1.4266	3494.45	-0.71686
															3489.85	-0.20026	3489.4	-0.35455	3489.4	-0.35212	3489.6	-0.2336		3493.6	-1.52211	3494.05	-1.4199	3493.6	-1.42046	3494.55	-0.71601
															3489.95	-0.20053	3489.5	-0.35432	3489.5	-0.35232	3489.7	-0.23348		3493.7	-1.51636	3494.15	-1.41347	3493.7	-1.41432	3494.65	-0.71476
															3490.05	-0.20074	3489.6	-0.35409	3489.6	-0.35243	3489.8	-0.23334		3493.8	-1.50955	3494.25	-1.40696	3493.8	-1.4084	3494.75	-0.71318
															3490.15	-0.20087	3489.7	-0.35386	3489.7	-0.35248	3489.9	-0.23318		3493.9	-1.50176	3494.35	-1.40089	3493.9	-1.40295	3494.85	-0.71132
															3490.25	-0.20089	3489.8	-0.35367	3489.8	-0.35251	3490	-0.23304		3494	-1.49314	3494.45	-1.39568	3494	-1.39812	3494.95	-0.70929
															3490.35	-0.20081	3489.9	-0.35354	3489.9	-0.35251	3490.1	-0.23293		3494.1	-1.48387	3494.55	-1.39158	3494.1	-1.39406	3495.05	-0.70717
															3490.45	-0.20064	3490	-0.35353	3490	-0.35248	3490.2	-0.23289		3494.2	-1.4742	3494.65	-1.38871	3494.2	-1.39084	3495.15	-0.70505
															3490.55	-0.20041	3490.1	-0.35363	3490.1	-0.3524	3490.3	-0.23294		3494.3	-1.4644	3494.75	-1.38705	3494.3	-1.38846	3495.25	-0.70301
															3490.65	-0.20013	3490.2	-0.35385	3490.2	-0.35225	3490.4	-0.2331		3494.4	-1.45476	3494.85	-1.38645	3494.4	-1.38689	3495.35	-0.7011
															3490.75	-0.19984	3490.3	-0.35413	3490.3	-0.35202	3490.5	-0.23334		3494.5	-1.44555	3494.95	-1.38667	3494.5	-1.38599	3495.45	-0.69936
															3490.85	-0.19955	3490.4	-0.35442	3490.4	-0.35174	3490.6	-0.23362		3494.6	-1.43705	3495.05	-1.38742	3494.6	-1.38563	3495.55	-0.69782
															3490.95	-0.19929	3490.5	-0.3547	3490.5	-0.35143	3490.7	-0.2339		3494.7	-1.42946	3495.15	-1.38839	3494.7	-1.38561	3495.65	-0.69652
															3491.05	-0.1991	3490.6	-0.35492	3490.6	-0.35116	3490.8	-0.23415		3494.8	-1.42295	3495.25	-1.3893	3494.8	-1.38576	3495.75	-0.69547
															3491.15	-0.199	3490.7	-0.3551	3490.7	-0.35098	3490.9	-0.23436		3494.9	-1.41755	3495.35	-1.38991	3494.9	-1.38593	3495.85	-0.69468
															3491.25	-0.199	3490.8	-0.35523	3490.8	-0.35092	3491	-0.2345		3495	-1.41326	3495.45	-1.39002	3495	-1.38602	3495.95	-0.69413
															3491.35	-0.1991	3490.9	-0.3553	3490.9	-0.35098	3491.1	-0.23458		3495.1	-1.40996	3495.55	-1.38951	3495.1	-1.38596	3496.05	-0.6938
															3491.45	-0.19929	3491	-0.35529	3491	-0.35112	3491.2	-0.23458		3495.2	-1.40751	3495.65	-1.38832	3495.2	-1.38573	3496.15	-0.69368
															3491.55	-0.19954	3491.1	-0.35521	3491.1	-0.35129	3491.3	-0.2345		3495.3	-1.40572	3495.75	-1.38651	3495.3	-1.38535	3496.25	-0.69374
															3491.65	-0.19981	3491.2	-0.35502	3491.2	-0.35145	3491.4	-0.23433		3495.4	-1.40442	3495.85	-1.38424	3495.4	-1.38482	3496.35	-0.69394
															3491.75	-0.20009	3491.3	-0.35475	3491.3	-0.35157	3491.5	-0.23411		3495.5	-1.40343	3495.95	-1.38176	3495.5	-1.38421	3496.45	-0.69426
															3491.85	-0.20035	3491.4	-0.35439	3491.4	-0.35164	3491.6	-0.23389		3495.6	-1.40259	3496.05	-1.37935	3495.6	-1.38355	3496.55	-0.69466
															3491.95	-0.20057	3491.5	-0.35394	3491.5	-0.35166	3491.7	-0.23371		3495.7	-1.40179	3496.15	-1.37728	3495.7	-1.38285	3496.65	-0.6951
															3492.05	-0.20072	3491.6	-0.3534	3491.6	-0.35161	3491.8	-0.23358		3495.8	-1.40091	3496.25	-1.3758	3495.8	-1.38209	3496.75	-0.69552
															3492.15	-0.2008	3491.7	-0.35278	3491.7	-0.35149	3491.9	-0.23352		3495.9	-1.39985	3496.35	-1.37502	3495.9	-1.3812	3496.85	-0.69589
															3492.25	-0.20081	3491.8	-0.3521	3491.8	-0.35131	3492	-0.23352		3496	-1.39851	3496.45	-1.37498	3496	-1.38009	3496.95	-0.69616
															3492.35	-0.20075	3491.9	-0.35145	3491.9	-0.35109	3492.1	-0.23357		3496.1	-1.39677	3496.55	-1.37556	3496.1	-1.37861	3497.05	-0.69628
															3492.45	-0.20061	3492	-0.35091	3492	-0.35084	3492.2	-0.23364		3496.2	-1.39452	3496.65	-1.37659	3496.2	-1.37665	3497.15	-0.6962
															3492.55	-0.20039	3492.1	-0.35056	3492.1	-0.35057	3492.3	-0.23372		3496.3	-1.39161	3496.75	-1.37779	3496.3	-1.37407	3497.25	-0.69587
															3492.65	-0.20009	3492.2	-0.35043	3492.2	-0.35026	3492.4	-0.23378		3496.4	-1.38788	3496.85	-1.37888	3496.4	-1.37079	3497.35	-0.69525
															3492.75	-0.19971	3492.3	-0.35053	3492.3	-0.34991	3492.5	-0.2338		3496.5	-1.38322	3496.95	-1.37958	3496.5	-1.36677	3497.45	-0.69432
															3492.85	-0.19931	3492.4	-0.35078	3492.4	-0.34955	3492.6	-0.23379		3496.6	-1.37751	3497.05	-1.37963	3496.6	-1.362	3497.55	-0.69305
															3492.95	-0.19896	3492.5	-0.35115	3492.5	-0.3492	3492.7	-0.23374		3496.7	-1.37074	3497.15	-1.37886	3496.7	-1.35655	3497.65	-0.69146
															3493.05	-0.19869	3492.6	-0.35159	3492.6	-0.34893	3492.8	-0.23368		3496.8	-1.36295	3497.25	-1.37716	3496.8	-1.35057	3497.75	-0.68958
															3493.15	-0.19854	3492.7	-0.35208	3492.7	-0.3488	3492.9	-0.23361		3496.9	-1.35425	3497.35	-1.37453	3496.9	-1.34425	3497.85	-0.68744
															3493.25	-0.1985	3492.8	-0.3526	3492.8	-0.34879	3493	-0.23353		3497	-1.34485	3497.45	-1.37098	3497	-1.33783	3497.95	-0.68512
															3493.35	-0.19853	3492.9	-0.35311	3492.9	-0.34886	3493.1	-0.23342		3497.1	-1.33498	3497.55	-1.36661	3497.1	-1.33157	3498.05	-0.68267
															3493.45	-0.19861	3493	-0.35356	3493	-0.34893	3493.2	-0.23326		3497.2	-1.32496	3497.65	-1.36153	3497.2	-1.32571	3498.15	-0.68018
															3493.55	-0.19872	3493.1	-0.3539	3493.1	-0.34892	3493.3	-0.23306		3497.3	-1.31508	3497.75	-1.35587	3497.3	-1.32049	3498.25	-0.67771
															3493.65	-0.19887	3493.2	-0.35409	3493.2	-0.34879	3493.4	-0.23284		3497.4	-1.3057	3497.85	-1.34981	3497.4	-1.31607	3498.35	-0.67533
															3493.75	-0.19905	3493.3	-0.35414	3493.3	-0.34853	3493.5	-0.23263		3497.5	-1.29713	3497.95	-1.34359	3497.5	-1.31256	3498.45	-0.67311
															3493.85	-0.19926	3493.4	-0.35401	3493.4	-0.34817	3493.6	-0.23246		3497.6	-1.28964	3498.05	-1.33755	3497.6	-1.31002	3498.55	-0.67113
															3493.95	-0.19947	3493.5	-0.35372	3493.5	-0.34775	3493.7	-0.23236		3497.7	-1.28342	3498.15	-1.33204	3497.7	-1.30842	3498.65	-0.66944
															3494.05	-0.19968	3493.6	-0.35325	3493.6	-0.34734	3493.8	-0.23234		3497.8	-1.27858	3498.25	-1.32747	3497.8	-1.30772	3498.75	-0.66809
															3494.15	-0.19989	3493.7	-0.35262	3493.7	-0.34699	3493.9	-0.23236		3497.9	-1.27512	3498.35	-1.32417	3497.9	-1.30785	3498.85	-0.66712
															3494.25	-0.20008	3493.8	-0.3519	3493.8	-0.34672	3494	-0.23242		3498	-1.27296	3498.45	-1.32237	3498	-1.30871	3498.95	-0.66654
															3494.35	-0.20026	3493.9	-0.35115	3493.9	-0.34656	3494.1	-0.23249		3498.1	-1.27193	3498.55	-1.3222	3498.1	-1.31021	3499.05	-0.66635
															3494.45	-0.20038	3494	-0.35043	3494	-0.34652	3494.2	-0.23256		3498.2	-1.27177	3498.65	-1.32363	3498.2	-1.31227	3499.15	-0.66653
															3494.55	-0.20044	3494.1	-0.34975	3494.1	-0.34659	3494.3	-0.23265		3498.3	-1.27218	3498.75	-1.32652	3498.3	-1.31482	3499.25	-0.66705
															3494.65	-0.20041	3494.2	-0.34908	3494.2	-0.34676	3494.4	-0.23277		3498.4	-1.27283	3498.85	-1.33062	3498.4	-1.31783	3499.35	-0.66788
															3494.75	-0.20032	3494.3	-0.34839	3494.3	-0.34703	3494.5	-0.23291		3498.5	-1.27337	3498.95	-1.33557	3498.5	-1.32126	3499.45	-0.66893
															3494.85	-0.20018	3494.4	-0.34764	3494.4	-0.3474	3494.6	-0.23306		3498.6	-1.27351	3499.05	-1.341	3498.6	-1.3251	3499.55	-0.67016
															3494.95	-0.20002	3494.5	-0.34684	3494.5	-0.34788	3494.7	-0.23319		3498.7	-1.27303	3499.15	-1.34652	3498.7	-1.32931	3499.65	-0.67149
															3495.05	-0.19983	3494.6	-0.34602	3494.6	-0.34846	3494.8	-0.23328		3498.8	-1.27181	3499.25	-1.35179	3498.8	-1.33382	3499.75	-0.67287
															3495.15	-0.19962	3494.7	-0.34521	3494.7	-0.34912	3494.9	-0.2333		3498.9	-1.26983	3499.35	-1.35653	3498.9	-1.33857	3499.85	-0.67426
															3495.25	-0.19939	3494.8	-0.34439	3494.8	-0.34977	3495	-0.23327		3499	-1.26717	3499.45	-1.36056	3499	-1.34346	3499.95	-0.67559
															3495.35	-0.19914	3494.9	-0.34356	3494.9	-0.35034	3495.1	-0.23318		3499.1	-1.26402	3499.55	-1.36379	3499.1	-1.34842	3500.05	-0.67684
															3495.45	-0.1989	3495	-0.34271	3495	-0.35074	3495.2	-0.23306		3499.2	-1.26064	3499.65	-1.36618	3499.2	-1.35337	3500.15	-0.67799
															3495.55	-0.19866	3495.1	-0.34188	3495.1	-0.3509	3495.3	-0.23289		3499.3	-1.25736	3499.75	-1.36777	3499.3	-1.35827	3500.25	-0.67902
															3495.65	-0.19843	3495.2	-0.34115	3495.2	-0.35077	3495.4	-0.23269		3499.4	-1.25456	3499.85	-1.36864	3499.4	-1.36311	3500.35	-0.67997
															3495.75	-0.19817	3495.3	-0.3406	3495.3	-0.35032	3495.5	-0.23245		3499.5	-1.25265	3499.95	-1.36895	3499.5	-1.3679	3500.45	-0.68086
															3495.85	-0.19787	3495.4	-0.3403	3495.4	-0.34954	3495.6	-0.23218		3499.6	-1.25203	3500.05	-1.36891	3499.6	-1.37269	3500.55	-0.68175
															3495.95	-0.19755	3495.5	-0.34029	3495.5	-0.3484	3495.7	-0.23187		3499.7	-1.25309	3500.15	-1.36878	3499.7	-1.37755	3500.65	-0.68266
															3496.05	-0.19722	3495.6	-0.34057	3495.6	-0.34686	3495.8	-0.23151		3499.8	-1.25614	3500.25	-1.36888	3499.8	-1.38258	3500.75	-0.68365
															3496.15	-0.19691	3495.7	-0.34111	3495.7	-0.34492	3495.9	-0.23107		3499.9	-1.26141	3500.35	-1.36954	3499.9	-1.38783	3500.85	-0.68473
															3496.25	-0.19665	3495.8	-0.34184	3495.8	-0.34255	3496	-0.23055		3500	-1.26907	3500.45	-1.37107	3500	-1.39332	3500.95	-0.68595
															3496.35	-0.19644	3495.9	-0.34264	3495.9	-0.3398	3496.1	-0.22994		3500.1	-1.27915	3500.55	-1.37366	3500.1	-1.39901	3501.05	-0.6873
															3496.45	-0.19628	3496	-0.34335	3496	-0.33676	3496.2	-0.22929		3500.2	-1.29161	3500.65	-1.37741	3500.2	-1.40475	3501.15	-0.68878
															3496.55	-0.19617	3496.1	-0.34384	3496.1	-0.33356	3496.3	-0.22861		3500.3	-1.30629	3500.75	-1.38223	3500.3	-1.41038	3501.25	-0.69037
															3496.65	-0.1961	3496.2	-0.34401	3496.2	-0.33039	3496.4	-0.22794		3500.4	-1.3229	3500.85	-1.3879	3500.4	-1.41569	3501.35	-0.69204
															3496.75	-0.1961	3496.3	-0.34383	3496.3	-0.32744	3496.5	-0.22727		3500.5	-1.34103	3500.95	-1.39409	3500.5	-1.42047	3501.45	-0.69373
															3496.85	-0.19615	3496.4	-0.34332	3496.4	-0.32489	3496.6	-0.22663		3500.6	-1.36012	3501.05	-1.40038	3500.6	-1.4245	3501.55	-0.69542
															3496.95	-0.19627	3496.5	-0.34258	3496.5	-0.32289	3496.7	-0.22604		3500.7	-1.37952	3501.15	-1.40633	3500.7	-1.4276	3501.65	-0.69705
															3497.05	-0.19646	3496.6	-0.34166	3496.6	-0.32155	3496.8	-0.22556		3500.8	-1.39852	3501.25	-1.41152	3500.8	-1.42961	3501.75	-0.69859
															3497.15	-0.19673	3496.7	-0.34067	3496.7	-0.32093	3496.9	-0.22527		3500.9	-1.41639	3501.35	-1.41559	3500.9	-1.4304	3501.85	-0.7
															3497.25	-0.19704	3496.8	-0.33967	3496.8	-0.32103	3497	-0.22523		3501	-1.43244	3501.45	-1.41829	3501	-1.42991	3501.95	-0.70125
															3497.35	-0.19737	3496.9	-0.33875	3496.9	-0.32186	3497.1	-0.22545		3501.1	-1.44604	3501.55	-1.41948	3501.1	-1.42811	3502.05	-0.70229
															3497.45	-0.19769	3497	-0.338	3497	-0.32334	3497.2	-0.22592		3501.2	-1.45669	3501.65	-1.41911	3501.2	-1.42504	3502.15	-0.70308
															3497.55	-0.19798	3497.1	-0.33751	3497.1	-0.32538	3497.3	-0.22657		3501.3	-1.46402	3501.75	-1.41729	3501.3	-1.42079	3502.25	-0.70358
															3497.65	-0.19822	3497.2	-0.33732	3497.2	-0.32784	3497.4	-0.22735		3501.4	-1.46782	3501.85	-1.41418	3501.4	-1.41551	3502.35	-0.70373
															3497.75	-0.19842	3497.3	-0.33743	3497.3	-0.33054	3497.5	-0.22818		3501.5	-1.46807	3501.95	-1.41002	3501.5	-1.40937	3502.45	-0.70352
															3497.85	-0.19857	3497.4	-0.33786	3497.4	-0.33331	3497.6	-0.229		3501.6	-1.46494	3502.05	-1.40507	3501.6	-1.4026	3502.55	-0.70291
															3497.95	-0.1987	3497.5	-0.33856	3497.5	-0.33599	3497.7	-0.22975		3501.7	-1.45876	3502.15	-1.39963	3501.7	-1.39542	3502.65	-0.70192
															3498.05	-0.19882	3497.6	-0.33951	3497.6	-0.33846	3497.8	-0.23039		3501.8	-1.45	3502.25	-1.39396	3501.8	-1.38807	3502.75	-0.70055
															3498.15	-0.19893	3497.7	-0.34065	3497.7	-0.34067	3497.9	-0.23092		3501.9	-1.43924	3502.35	-1.38833	3501.9	-1.38078	3502.85	-0.69882
															3498.25	-0.19905	3497.8	-0.34188	3497.8	-0.3426	3498	-0.23136		3502	-1.42712	3502.45	-1.38296	3502	-1.37377	3502.95	-0.69679
															3498.35	-0.19917	3497.9	-0.34309	3497.9	-0.34431	3498.1	-0.23177		3502.1	-1.41431	3502.55	-1.37802	3502.1	-1.36727	3503.05	-0.69452
															3498.45	-0.19932	3498	-0.34422	3498	-0.34591	3498.2	-0.23218		3502.2	-1.4015	3502.65	-1.37361	3502.2	-1.36146	3503.15	-0.69212
															3498.55	-0.1995	3498.1	-0.34525	3498.1	-0.34756	3498.3	-0.23264		3502.3	-1.38938	3502.75	-1.36973	3502.3	-1.3565	3503.25	-0.68968
															3498.65	-0.19973	3498.2	-0.34622	3498.2	-0.34939	3498.4	-0.23316		3502.4	-1.3786	3502.85	-1.36632	3502.4	-1.35253	3503.35	-0.68732
															3498.75	-0.20001	3498.3	-0.34722	3498.3	-0.35151	3498.5	-0.23375		3502.5	-1.36972	3502.95	-1.36324	3502.5	-1.34964	3503.45	-0.68512
															3498.85	-0.20034	3498.4	-0.34833	3498.4	-0.35394	3498.6	-0.23444		3502.6	-1.36319	3503.05	-1.3604	3502.6	-1.34791	3503.55	-0.68316
															3498.95	-0.2007	3498.5	-0.34963	3498.5	-0.35662	3498.7	-0.23522		3502.7	-1.35929	3503.15	-1.35772	3502.7	-1.34738	3503.65	-0.68151
															3499.05	-0.20107	3498.6	-0.35116	3498.6	-0.35947	3498.8	-0.23609		3502.8	-1.35818	3503.25	-1.35521	3502.8	-1.34802	3503.75	-0.68018
															3499.15	-0.20142	3498.7	-0.35295	3498.7	-0.36236	3498.9	-0.23703		3502.9	-1.35983	3503.35	-1.35294	3502.9	-1.34976	3503.85	-0.67921
															3499.25	-0.20173	3498.8	-0.35495	3498.8	-0.36518	3499	-0.23802		3503	-1.36413	3503.45	-1.35106	3503	-1.3525	3503.95	-0.67857
															3499.35	-0.20198	3498.9	-0.35712	3498.9	-0.36779	3499.1	-0.23902		3503.1	-1.37082	3503.55	-1.34979	3503.1	-1.3561	3504.05	-0.67824
															3499.45	-0.20214	3499	-0.35936	3499	-0.37005	3499.2	-0.23995		3503.2	-1.37953	3503.65	-1.34936	3503.2	-1.36041	3504.15	-0.67819
															3499.55	-0.2022	3499.1	-0.36157	3499.1	-0.3718	3499.3	-0.24075		3503.3	-1.38982	3503.75	-1.35002	3503.3	-1.36532	3504.25	-0.6784
															3499.65	-0.20215	3499.2	-0.36365	3499.2	-0.3729	3499.4	-0.24134		3503.4	-1.40119	3503.85	-1.35193	3503.4	-1.3707	3504.35	-0.67884
															3499.75	-0.202	3499.3	-0.36553	3499.3	-0.37324	3499.5	-0.24168		3503.5	-1.41312	3503.95	-1.35519	3503.5	-1.37645	3504.45	-0.6795
															3499.85	-0.20177	3499.4	-0.36712	3499.4	-0.37279	3499.6	-0.24175		3503.6	-1.42513	3504.05	-1.35973	3503.6	-1.3825	3504.55	-0.68039
															3499.95	-0.20148	3499.5	-0.36836	3499.5	-0.37158	3499.7	-0.24157		3503.7	-1.43679	3504.15	-1.36534	3503.7	-1.38876	3504.65	-0.6815
															3500.05	-0.20113	3499.6	-0.36915	3499.6	-0.36971	3499.8	-0.24118		3503.8	-1.44776	3504.25	-1.37174	3503.8	-1.39518	3504.75	-0.68282
															3500.15	-0.20076	3499.7	-0.3694	3499.7	-0.36733	3499.9	-0.24064		3503.9	-1.45776	3504.35	-1.37858	3503.9	-1.40167	3504.85	-0.68434
															3500.25	-0.20037	3499.8	-0.36905	3499.8	-0.3646	3500	-0.23997		3504	-1.46664	3504.45	-1.38552	3504	-1.40817	3504.95	-0.68604
															3500.35	-0.20001	3499.9	-0.36808	3499.9	-0.36169	3500.1	-0.23923		3504.1	-1.4743	3504.55	-1.39226	3504.1	-1.41459	3505.05	-0.68791
															3500.45	-0.1997	3500	-0.36656	3500	-0.3588	3500.2	-0.23845		3504.2	-1.48075	3504.65	-1.39852	3504.2	-1.42085	3505.15	-0.68991
															3500.55	-0.19946	3500.1	-0.3646	3500.1	-0.35611	3500.3	-0.23769		3504.3	-1.48605	3504.75	-1.40406	3504.3	-1.42686	3505.25	-0.69201
															3500.65	-0.19931	3500.2	-0.36234	3500.2	-0.35372	3500.4	-0.23698		3504.4	-1.49035	3504.85	-1.40868	3504.4	-1.43257	3505.35	-0.69418
															3500.75	-0.19927	3500.3	-0.35994	3500.3	-0.35171	3500.5	-0.23633		3504.5	-1.4938	3504.95	-1.41228	3504.5	-1.43792	3505.45	-0.69639
															3500.85	-0.19933	3500.4	-0.35756	3500.4	-0.35007	3500.6	-0.23574		3504.6	-1.4966	3505.05	-1.41481	3504.6	-1.44287	3505.55	-0.69862
															3500.95	-0.19948	3500.5	-0.35531	3500.5	-0.34879	3500.7	-0.2352		3504.7	-1.49894	3505.15	-1.41633	3504.7	-1.44741	3505.65	-0.70085
															3501.05	-0.19967	3500.6	-0.35328	3500.6	-0.34785	3500.8	-0.23469		3504.8	-1.501	3505.25	-1.41701	3504.8	-1.45149	3505.75	-0.70306
															3501.15	-0.19988	3500.7	-0.35152	3500.7	-0.34725	3500.9	-0.23425		3504.9	-1.50294	3505.35	-1.41704	3504.9	-1.45507	3505.85	-0.70523
															3501.25	-0.20004	3500.8	-0.35006	3500.8	-0.34695	3501	-0.23387		3505	-1.50487	3505.45	-1.41669	3505	-1.45811	3505.95	-0.70732
															3501.35	-0.20014	3500.9	-0.34893	3500.9	-0.34688	3501.1	-0.23357		3505.1	-1.5069	3505.55	-1.41626	3505.1	-1.46056	3506.05	-0.70932
															3501.45	-0.20015	3501	-0.34812	3501	-0.34694	3501.2	-0.23331		3505.2	-1.50909	3505.65	-1.41606	3505.2	-1.4624	3506.15	-0.71119
															3501.55	-0.2001	3501.1	-0.34763	3501.1	-0.34703	3501.3	-0.23309		3505.3	-1.5115	3505.75	-1.4164	3505.3	-1.46359	3506.25	-0.71291
															3501.65	-0.2	3501.2	-0.34742	3501.2	-0.34704	3501.4	-0.23289		3505.4	-1.51412	3505.85	-1.41749	3505.4	-1.46413	3506.35	-0.71445
															3501.75	-0.19989	3501.3	-0.34745	3501.3	-0.34696	3501.5	-0.23274		3505.5	-1.51693	3505.95	-1.41942	3505.5	-1.46398	3506.45	-0.71578
															3501.85	-0.19977	3501.4	-0.34765	3501.4	-0.3468	3501.6	-0.23265		3505.6	-1.51983	3506.05	-1.4221	3505.6	-1.46314	3506.55	-0.71689
															3501.95	-0.19962	3501.5	-0.34792	3501.5	-0.34661	3501.7	-0.23264		3505.7	-1.52266	3506.15	-1.42523	3505.7	-1.46157	3506.65	-0.71774
															3502.05	-0.19943	3501.6	-0.34817	3501.6	-0.34647	3501.8	-0.2327		3505.8	-1.52525	3506.25	-1.42837	3505.8	-1.45928	3506.75	-0.71831
															3502.15	-0.19922	3501.7	-0.34832	3501.7	-0.34638	3501.9	-0.23281		3505.9	-1.52736	3506.35	-1.43102	3505.9	-1.45626	3506.85	-0.71859
															3502.25	-0.19899	3501.8	-0.34833	3501.8	-0.34636	3502	-0.23298		3506	-1.52877	3506.45	-1.43266	3506	-1.45253	3506.95	-0.71856
															3502.35	-0.19877	3501.9	-0.34817	3501.9	-0.34639	3502.1	-0.23319		3506.1	-1.52926	3506.55	-1.43289	3506.1	-1.44812	3507.05	-0.71823
															3502.45	-0.19857	3502	-0.34787	3502	-0.34645	3502.2	-0.23344		3506.2	-1.52862	3506.65	-1.43146	3506.2	-1.44309	3507.15	-0.71761
															3502.55	-0.19842	3502.1	-0.34746	3502.1	-0.34654	3502.3	-0.23371		3506.3	-1.52667	3506.75	-1.42832	3506.3	-1.43753	3507.25	-0.71672
															3502.65	-0.19831	3502.2	-0.34698	3502.2	-0.34662	3502.4	-0.23395		3506.4	-1.52333	3506.85	-1.42362	3506.4	-1.43154	3507.35	-0.71559
															3502.75	-0.19825	3502.3	-0.34648	3502.3	-0.34666	3502.5	-0.23413		3506.5	-1.51857	3506.95	-1.41771	3506.5	-1.42527	3507.45	-0.71422
															3502.85	-0.19822	3502.4	-0.34593	3502.4	-0.34664	3502.6	-0.23422		3506.6	-1.51242	3507.05	-1.41106	3506.6	-1.41887	3507.55	-0.71264
															3502.95	-0.19818	3502.5	-0.34529	3502.5	-0.34655	3502.7	-0.23424		3506.7	-1.50501	3507.15	-1.40425	3506.7	-1.41252	3507.65	-0.71087
															3503.05	-0.19812	3502.6	-0.34451	3502.6	-0.34639	3502.8	-0.23421		3506.8	-1.49651	3507.25	-1.39786	3506.8	-1.40638	3507.75	-0.70895
															3503.15	-0.19803	3502.7	-0.34352	3502.7	-0.34617	3502.9	-0.23416		3506.9	-1.48715	3507.35	-1.39233	3506.9	-1.40061	3507.85	-0.70694
															3503.25	-0.19791	3502.8	-0.3423	3502.8	-0.34587	3503	-0.23411		3507	-1.47718	3507.45	-1.38794	3507	-1.39535	3507.95	-0.70489
															3503.35	-0.19781	3502.9	-0.34086	3502.9	-0.3455	3503.1	-0.23405		3507.1	-1.4669	3507.55	-1.38476	3507.1	-1.39071	3508.05	-0.70285
															3503.45	-0.19775	3503	-0.33924	3503	-0.34505	3503.2	-0.23394		3507.2	-1.4566	3507.65	-1.38266	3507.2	-1.38676	3508.15	-0.70088
															3503.55	-0.19774	3503.1	-0.33754	3503.1	-0.34451	3503.3	-0.2338		3507.3	-1.44656	3507.75	-1.38138	3507.3	-1.38354	3508.25	-0.69903
															3503.65	-0.19779	3503.2	-0.33586	3503.2	-0.34393	3503.4	-0.23363		3507.4	-1.43707	3507.85	-1.38061	3507.4	-1.38107	3508.35	-0.69735
															3503.75	-0.19785	3503.3	-0.33433	3503.3	-0.34337	3503.5	-0.23346		3507.5	-1.42837	3507.95	-1.38005	3507.5	-1.37934	3508.45	-0.69588
															3503.85	-0.1979	3503.4	-0.33307	3503.4	-0.34287	3503.6	-0.23332		3507.6	-1.42066	3508.05	-1.37946	3507.6	-1.37833	3508.55	-0.69467
															3503.95	-0.19792	3503.5	-0.33225	3503.5	-0.3425	3503.7	-0.23325		3507.7	-1.41409	3508.15	-1.37869	3507.7	-1.37799	3508.65	-0.69369
															3504.05	-0.19791	3503.6	-0.332	3503.6	-0.34227	3503.8	-0.23324		3507.8	-1.40873	3508.25	-1.37775	3507.8	-1.37825	3508.75	-0.69295
															3504.15	-0.19788	3503.7	-0.33242	3503.7	-0.34219	3503.9	-0.2333		3507.9	-1.40459	3508.35	-1.37672	3507.9	-1.37902	3508.85	-0.69241
															3504.25	-0.19784	3503.8	-0.33356	3503.8	-0.34225	3504	-0.2334		3508	-1.40162	3508.45	-1.3758	3508	-1.38022	3508.95	-0.69202
															3504.35	-0.19778	3503.9	-0.33542	3503.9	-0.34245	3504.1	-0.23351		3508.1	-1.39972	3508.55	-1.37521	3508.1	-1.38172	3509.05	-0.69177
															3504.45	-0.19769	3504	-0.33792	3504	-0.34278	3504.2	-0.2336		3508.2	-1.39875	3508.65	-1.37516	3508.2	-1.38342	3509.15	-0.69163
															3504.55	-0.19758	3504.1	-0.34093	3504.1	-0.34321	3504.3	-0.23365		3508.3	-1.39856	3508.75	-1.37575	3508.3	-1.38522	3509.25	-0.69157
															3504.65	-0.19745	3504.2	-0.34425	3504.2	-0.34368	3504.4	-0.23365		3508.4	-1.39897	3508.85	-1.37697	3508.4	-1.38701	3509.35	-0.69157
															3504.75	-0.19732	3504.3	-0.34765	3504.3	-0.34414	3504.5	-0.23363		3508.5	-1.39976	3508.95	-1.37873	3508.5	-1.38866	3509.45	-0.69163
															3504.85	-0.1972	3504.4	-0.3509	3504.4	-0.34453	3504.6	-0.23359		3508.6	-1.40068	3509.05	-1.38087	3508.6	-1.39006	3509.55	-0.69171
															3504.95	-0.19711	3504.5	-0.35381	3504.5	-0.34484	3504.7	-0.23355		3508.7	-1.40148	3509.15	-1.38324	3508.7	-1.39108	3509.65	-0.69181
															3505.05	-0.19703	3504.6	-0.35623	3504.6	-0.34504	3504.8	-0.23352		3508.8	-1.4019	3509.25	-1.38567	3508.8	-1.39162	3509.75	-0.69189
															3505.15	-0.19699	3504.7	-0.35808	3504.7	-0.34516	3504.9	-0.23348		3508.9	-1.4017	3509.35	-1.388	3508.9	-1.39154	3509.85	-0.69193
															3505.25	-0.19698	3504.8	-0.35931	3504.8	-0.34523	3505	-0.23343		3509	-1.40065	3509.45	-1.39006	3509	-1.39076	3509.95	-0.6919
															3505.35	-0.19701	3504.9	-0.35991	3504.9	-0.34528	3505.1	-0.23335		3509.1	-1.39858	3509.55	-1.3917	3509.1	-1.38918	3510.05	-0.69175
															3505.45	-0.19707	3505	-0.35991	3505	-0.34535	3505.2	-0.23324		3509.2	-1.39533	3509.65	-1.39279	3509.2	-1.38672	3510.15	-0.69143
															3505.55	-0.19715	3505.1	-0.35935	3505.1	-0.34543	3505.3	-0.23309		3509.3	-1.39083	3509.75	-1.39319	3509.3	-1.38333	3510.25	-0.69091
															3505.65	-0.19721	3505.2	-0.35835	3505.2	-0.34551	3505.4	-0.23293		3509.4	-1.38506	3509.85	-1.39276	3509.4	-1.37898	3510.35	-0.69015
															3505.75	-0.19724	3505.3	-0.357	3505.3	-0.34556	3505.5	-0.23276		3509.5	-1.37807	3509.95	-1.39134	3509.5	-1.37368	3510.45	-0.68913
															3505.85	-0.19726	3505.4	-0.35544	3505.4	-0.34557	3505.6	-0.23261		3509.6	-1.37001	3510.05	-1.38875	3509.6	-1.36751	3510.55	-0.68784
															3505.95	-0.19726	3505.5	-0.35382	3505.5	-0.34553	3505.7	-0.23249		3509.7	-1.36103	3510.15	-1.38488	3509.7	-1.36061	3510.65	-0.68631
															3506.05	-0.19726	3505.6	-0.35224	3505.6	-0.34546	3505.8	-0.23238		3509.8	-1.35132	3510.25	-1.37973	3509.8	-1.35318	3510.75	-0.68458
															3506.15	-0.19725	3505.7	-0.3508	3505.7	-0.34535	3505.9	-0.23228		3509.9	-1.34112	3510.35	-1.37346	3509.9	-1.34551	3510.85	-0.6827
															3506.25	-0.19722	3505.8	-0.34956	3505.8	-0.34523	3506	-0.2322		3510	-1.33063	3510.45	-1.3664	3510	-1.33788	3510.95	-0.68073
															3506.35	-0.19717	3505.9	-0.34854	3505.9	-0.34509	3506.1	-0.23214		3510.1	-1.32013	3510.55	-1.35897	3510.1	-1.33061	3511.05	-0.67875
															3506.45	-0.1971	3506	-0.34773	3506	-0.34492	3506.2	-0.23212		3510.2	-1.30985	3510.65	-1.35163	3510.2	-1.32395	3511.15	-0.67682
															3506.55	-0.19704	3506.1	-0.34708	3506.1	-0.34473	3506.3	-0.23213		3510.3	-1.30007	3510.75	-1.3448	3510.3	-1.31815	3511.25	-0.67501
															3506.65	-0.19701	3506.2	-0.34658	3506.2	-0.34455	3506.4	-0.2322		3510.4	-1.29102	3510.85	-1.33882	3510.4	-1.31337	3511.35	-0.6734
															3506.75	-0.19704	3506.3	-0.34618	3506.3	-0.34441	3506.5	-0.2323		3510.5	-1.28292	3510.95	-1.33395	3510.5	-1.3097	3511.45	-0.67203
															3506.85	-0.19712	3506.4	-0.3459	3506.4	-0.34434	3506.6	-0.23242		3510.6	-1.27593	3511.05	-1.33034	3510.6	-1.30719	3511.55	-0.67093
															3506.95	-0.19725	3506.5	-0.34575	3506.5	-0.34435	3506.7	-0.23256		3510.7	-1.27018	3511.15	-1.32803	3510.7	-1.30581	3511.65	-0.67011
															3507.05	-0.19741	3506.6	-0.34574	3506.6	-0.34442	3506.8	-0.2327		3510.8	-1.26575	3511.25	-1.32692	3510.8	-1.30545	3511.75	-0.66957
															3507.15	-0.19759	3506.7	-0.34588	3506.7	-0.34454	3506.9	-0.23283		3510.9	-1.26267	3511.35	-1.32681	3510.9	-1.30601	3511.85	-0.66931
															3507.25	-0.19778	3506.8	-0.34612	3506.8	-0.3447	3507	-0.23293		3511	-1.26095	3511.45	-1.32743	3511	-1.30734	3511.95	-0.66931
															3507.35	-0.19797	3506.9	-0.34643	3506.9	-0.34491	3507.1	-0.23298		3511.1	-1.26056	3511.55	-1.32853	3511.1	-1.30933	3512.05	-0.66955
															3507.45	-0.19818	3507	-0.34674	3507	-0.34512	3507.2	-0.23298		3511.2	-1.26142	3511.65	-1.32992	3511.2	-1.31189	3512.15	-0.67001
															3507.55	-0.1984	3507.1	-0.34699	3507.1	-0.34533	3507.3	-0.23292		3511.3	-1.26342	3511.75	-1.33147	3511.3	-1.31496	3512.25	-0.67066
															3507.65	-0.19862	3507.2	-0.34713	3507.2	-0.34551	3507.4	-0.23281		3511.4	-1.2664	3511.85	-1.33316	3511.4	-1.3185	3512.35	-0.67148
															3507.75	-0.19885	3507.3	-0.34712	3507.3	-0.34566	3507.5	-0.23267		3511.5	-1.27017	3511.95	-1.33496	3511.5	-1.32249	3512.45	-0.67243
															3507.85	-0.19908	3507.4	-0.34696	3507.4	-0.34579	3507.6	-0.2325		3511.6	-1.2745	3512.05	-1.33687	3511.6	-1.32692	3512.55	-0.67351
															3507.95	-0.1993	3507.5	-0.3467	3507.5	-0.34589	3507.7	-0.23234		3511.7	-1.27918	3512.15	-1.33884	3511.7	-1.33175	3512.65	-0.6747
															3508.05	-0.1995	3507.6	-0.34641	3507.6	-0.34594	3507.8	-0.23223		3511.8	-1.28398	3512.25	-1.34087	3511.8	-1.33697	3512.75	-0.67598
															3508.15	-0.19964	3507.7	-0.34616	3507.7	-0.34594	3507.9	-0.23216		3511.9	-1.28869	3512.35	-1.34296	3511.9	-1.34253	3512.85	-0.67733
															3508.25	-0.19973	3507.8	-0.34604	3507.8	-0.3459	3508	-0.23215		3512	-1.29316	3512.45	-1.34515	3512	-1.34839	3512.95	-0.67873
															3508.35	-0.19976	3507.9	-0.34607	3507.9	-0.34589	3508.1	-0.23218		3512.1	-1.2973	3512.55	-1.34751	3512.1	-1.35447	3513.05	-0.68014
															3508.45	-0.19977	3508	-0.34627	3508	-0.34596	3508.2	-0.23225		3512.2	-1.30108	3512.65	-1.35015	3512.2	-1.36067	3513.15	-0.68155
															3508.55	-0.19976	3508.1	-0.34659	3508.1	-0.34619	3508.3	-0.23233		3512.3	-1.3046	3512.75	-1.35315	3512.3	-1.36688	3513.25	-0.68294
															3508.65	-0.19974	3508.2	-0.34698	3508.2	-0.34659	3508.4	-0.23244		3512.4	-1.30799	3512.85	-1.35655	3512.4	-1.37301	3513.35	-0.6843
															3508.75	-0.19971	3508.3	-0.34741	3508.3	-0.34718	3508.5	-0.23256		3512.5	-1.31144	3512.95	-1.36043	3512.5	-1.37898	3513.45	-0.68565
															3508.85	-0.19967	3508.4	-0.34786	3508.4	-0.34791	3508.6	-0.2327		3512.6	-1.31518	3513.05	-1.36483	3512.6	-1.38474	3513.55	-0.68699
															3508.95	-0.19961	3508.5	-0.34832	3508.5	-0.3487	3508.7	-0.23287		3512.7	-1.31938	3513.15	-1.36982	3512.7	-1.39029	3513.65	-0.68835
															3509.05	-0.19956	3508.6	-0.34879	3508.6	-0.34948	3508.8	-0.23308		3512.8	-1.32423	3513.25	-1.37539	3512.8	-1.39567	3513.75	-0.68977
															3509.15	-0.19954	3508.7	-0.34929	3508.7	-0.35017	3508.9	-0.23331		3512.9	-1.32986	3513.35	-1.38148	3512.9	-1.40088	3513.85	-0.69123
															3509.25	-0.19957	3508.8	-0.34979	3508.8	-0.35073	3509	-0.23353		3513	-1.33634	3513.45	-1.38795	3513	-1.40594	3513.95	-0.69276
															3509.35	-0.19966	3508.9	-0.35027	3508.9	-0.35116	3509.1	-0.23369		3513.1	-1.3437	3513.55	-1.39457	3513.1	-1.41081	3514.05	-0.69434
															3509.45	-0.19981	3509	-0.35067	3509	-0.35147	3509.2	-0.2338		3513.2	-1.35189	3513.65	-1.40108	3513.2	-1.41537	3514.15	-0.69593
															3509.55	-0.20001	3509.1	-0.35093	3509.1	-0.35167	3509.3	-0.23382		3513.3	-1.36079	3513.75	-1.40725	3513.3	-1.41949	3514.25	-0.69752
															3509.65	-0.20023	3509.2	-0.35102	3509.2	-0.35178	3509.4	-0.23377		3513.4	-1.37023	3513.85	-1.41283	3513.4	-1.42295	3514.35	-0.69904
															3509.75	-0.20045	3509.3	-0.35094	3509.3	-0.35174	3509.5	-0.23366		3513.5	-1.37999	3513.95	-1.41763	3513.5	-1.42555	3514.45	-0.70046
															3509.85	-0.20062	3509.4	-0.35073	3509.4	-0.35149	3509.6	-0.23349		3513.6	-1.38981	3514.05	-1.42148	3513.6	-1.42705	3514.55	-0.70171
															3509.95	-0.20073	3509.5	-0.35047	3509.5	-0.35096	3509.7	-0.23323		3513.7	-1.3994	3514.15	-1.42428	3513.7	-1.42726	3514.65	-0.70273
															3510.05	-0.20075	3509.6	-0.35025	3509.6	-0.35011	3509.8	-0.23288		3513.8	-1.40842	3514.25	-1.42599	3513.8	-1.42604	3514.75	-0.70347
															3510.15	-0.20069	3509.7	-0.3501	3509.7	-0.34892	3509.9	-0.23241		3513.9	-1.41654	3514.35	-1.42663	3513.9	-1.42333	3514.85	-0.70389
															3510.25	-0.20055	3509.8	-0.35003	3509.8	-0.34739	3510	-0.23179		3514	-1.42341	3514.45	-1.42626	3514	-1.41919	3514.95	-0.70393
															3510.35	-0.20037	3509.9	-0.34997	3509.9	-0.3455	3510.1	-0.23103		3514.1	-1.42869	3514.55	-1.42495	3514.1	-1.41376	3515.05	-0.70357
															3510.45	-0.20014	3510	-0.34981	3510	-0.34328	3510.2	-0.23014		3514.2	-1.43207	3514.65	-1.42275	3514.2	-1.40726	3515.15	-0.70281
															3510.55	-0.19989	3510.1	-0.34947	3510.1	-0.34077	3510.3	-0.22916		3514.3	-1.43333	3514.75	-1.41974	3514.3	-1.39994	3515.25	-0.70165
															3510.65	-0.19961	3510.2	-0.34886	3510.2	-0.33809	3510.4	-0.22817		3514.4	-1.43232	3514.85	-1.41595	3514.4	-1.3921	3515.35	-0.70012
															3510.75	-0.19931	3510.3	-0.34796	3510.3	-0.3354	3510.5	-0.22722		3514.5	-1.42898	3514.95	-1.41145	3514.5	-1.38404	3515.45	-0.69827
															3510.85	-0.199	3510.4	-0.34677	3510.4	-0.33286	3510.6	-0.2264		3514.6	-1.42338	3515.05	-1.40632	3514.6	-1.37606	3515.55	-0.69619
															3510.95	-0.1987	3510.5	-0.3453	3510.5	-0.33062	3510.7	-0.22575		3514.7	-1.4157	3515.15	-1.40064	3514.7	-1.36845	3515.65	-0.69395
															3511.05	-0.19843	3510.6	-0.34359	3510.6	-0.32881	3510.8	-0.22531		3514.8	-1.40628	3515.25	-1.39448	3514.8	-1.36148	3515.75	-0.69166
															3511.15	-0.19822	3510.7	-0.34174	3510.7	-0.32752	3510.9	-0.22509		3514.9	-1.39559	3515.35	-1.38795	3514.9	-1.35538	3515.85	-0.68942
															3511.25	-0.19807	3510.8	-0.33984	3510.8	-0.32687	3511	-0.22506		3515	-1.38423	3515.45	-1.38122	3515	-1.35034	3515.95	-0.6873
															3511.35	-0.19801	3510.9	-0.338	3510.9	-0.32693	3511.1	-0.22521		3515.1	-1.3729	3515.55	-1.37445	3515.1	-1.34652	3516.05	-0.6854
															3511.45	-0.19804	3511	-0.33628	3511	-0.32775	3511.2	-0.22553		3515.2	-1.36234	3515.65	-1.36788	3515.2	-1.344	3516.15	-0.68379
															3511.55	-0.19816	3511.1	-0.33479	3511.1	-0.32933	3511.3	-0.22599		3515.3	-1.35326	3515.75	-1.36168	3515.3	-1.34284	3516.25	-0.68254
															3511.65	-0.19834	3511.2	-0.3336	3511.2	-0.33157	3511.4	-0.22659		3515.4	-1.34632	3515.85	-1.35603	3515.4	-1.34305	3516.35	-0.68169
															3511.75	-0.19857	3511.3	-0.3328	3511.3	-0.33435	3511.5	-0.22731		3515.5	-1.34202	3515.95	-1.35109	3515.5	-1.34462	3516.45	-0.68128
															3511.85	-0.19883	3511.4	-0.3325	3511.4	-0.33749	3511.6	-0.22811		3515.6	-1.34074	3516.05	-1.34703	3515.6	-1.34745	3516.55	-0.68134
															3511.95	-0.19909	3511.5	-0.33275	3511.5	-0.34079	3511.7	-0.22898		3515.7	-1.34265	3516.15	-1.3441	3515.7	-1.35143	3516.65	-0.68186
															3512.05	-0.19935	3511.6	-0.3336	3511.6	-0.34405	3511.8	-0.22987		3515.8	-1.34778	3516.25	-1.34251	3515.8	-1.35638	3516.75	-0.68283
															3512.15	-0.19961	3511.7	-0.33504	3511.7	-0.3471	3511.9	-0.23074		3515.9	-1.35599	3516.35	-1.34247	3515.9	-1.36209	3516.85	-0.68419
															3512.25	-0.19988	3511.8	-0.33703	3511.8	-0.34979	3512	-0.23154		3516	-1.36698	3516.45	-1.34407	3516	-1.36832	3516.95	-0.68589
															3512.35	-0.20017	3511.9	-0.3395	3511.9	-0.35206	3512.1	-0.23227		3516.1	-1.38036	3516.55	-1.3473	3516.1	-1.37486	3517.05	-0.68784
															3512.45	-0.20049	3512	-0.34232	3512	-0.35395	3512.2	-0.23293		3516.2	-1.39563	3516.65	-1.35201	3516.2	-1.38146	3517.15	-0.68997
															3512.55	-0.20083	3512.1	-0.34539	3512.1	-0.35555	3512.3	-0.23354		3516.3	-1.41223	3516.75	-1.35794	3516.3	-1.38793	3517.25	-0.69219
															3512.65	-0.20117	3512.2	-0.34858	3512.2	-0.357	3512.4	-0.23415		3516.4	-1.42959	3516.85	-1.36472	3516.4	-1.39409	3517.35	-0.69445
															3512.75	-0.20149	3512.3	-0.35179	3512.3	-0.35843	3512.5	-0.23481		3516.5	-1.44713	3516.95	-1.37189	3516.5	-1.39981	3517.45	-0.69667
															3512.85	-0.20177	3512.4	-0.35494	3512.4	-0.35994	3512.6	-0.2355		3516.6	-1.46429	3517.05	-1.37892	3516.6	-1.40502	3517.55	-0.69879
															3512.95	-0.20203	3512.5	-0.35798	3512.5	-0.36158	3512.7	-0.23625		3516.7	-1.48055	3517.15	-1.38532	3516.7	-1.40969	3517.65	-0.70077
															3513.05	-0.20227	3512.6	-0.36088	3512.6	-0.3634	3512.8	-0.237		3516.8	-1.49543	3517.25	-1.39068	3516.8	-1.41389	3517.75	-0.70255
															3513.15	-0.20251	3512.7	-0.36366	3512.7	-0.36544	3512.9	-0.23772		3516.9	-1.50854	3517.35	-1.39477	3516.9	-1.41769	3517.85	-0.70409
															3513.25	-0.20277	3512.8	-0.3663	3512.8	-0.36771	3513	-0.23839		3517	-1.51959	3517.45	-1.39754	3517	-1.42118	3517.95	-0.70538
															3513.35	-0.20304	3512.9	-0.36882	3512.9	-0.37019	3513.1	-0.23899		3517.1	-1.52842	3517.55	-1.39908	3517.1	-1.42444	3518.05	-0.70642
															3513.45	-0.20328	3513	-0.3712	3513	-0.37278	3513.2	-0.23951		3517.2	-1.53498	3517.65	-1.3996	3517.2	-1.42752	3518.15	-0.7072
															3513.55	-0.20347	3513.1	-0.37343	3513.1	-0.37536	3513.3	-0.23993		3517.3	-1.53938	3517.75	-1.39935	3517.3	-1.43048	3518.25	-0.70777
															3513.65	-0.20358	3513.2	-0.37547	3513.2	-0.37777	3513.4	-0.24026		3517.4	-1.54182	3517.85	-1.39863	3517.4	-1.43334	3518.35	-0.70816
															3513.75	-0.20362	3513.3	-0.37726	3513.3	-0.37984	3513.5	-0.24046		3517.5	-1.5426	3517.95	-1.39775	3517.5	-1.43613	3518.45	-0.70841
															3513.85	-0.20359	3513.4	-0.37876	3513.4	-0.38142	3513.6	-0.24054		3517.6	-1.54205	3518.05	-1.39702	3517.6	-1.4389	3518.55	-0.7086
															3513.95	-0.2035	3513.5	-0.37992	3513.5	-0.3824	3513.7	-0.24048		3517.7	-1.54055	3518.15	-1.39672	3517.7	-1.44165	3518.65	-0.7088
															3514.05	-0.20337	3513.6	-0.38072	3513.6	-0.38271	3513.8	-0.24025		3517.8	-1.5385	3518.25	-1.39706	3517.8	-1.4444	3518.75	-0.70908
															3514.15	-0.20323	3513.7	-0.38115	3513.7	-0.38231	3513.9	-0.23987		3517.9	-1.53626	3518.35	-1.39822	3517.9	-1.44713	3518.85	-0.70946
															3514.25	-0.20308	3513.8	-0.38118	3513.8	-0.38125	3514	-0.23936		3518	-1.53417	3518.45	-1.40027	3518	-1.44983	3518.95	-0.70998
															3514.35	-0.20295	3513.9	-0.38077	3513.9	-0.37962	3514.1	-0.23877		3518.1	-1.53251	3518.55	-1.40324	3518.1	-1.45245	3519.05	-0.71063
															3514.45	-0.20282	3514	-0.37991	3514	-0.37756	3514.2	-0.23815		3518.2	-1.53144	3518.65	-1.40708	3518.2	-1.45491	3519.15	-0.71137
															3514.55	-0.2027	3514.1	-0.37863	3514.1	-0.37521	3514.3	-0.23756		3518.3	-1.53101	3518.75	-1.41168	3518.3	-1.45711	3519.25	-0.71219
															3514.65	-0.2026	3514.2	-0.37699	3514.2	-0.37272	3514.4	-0.23704		3518.4	-1.53116	3518.85	-1.41682	3518.4	-1.45893	3519.35	-0.71304
															3514.75	-0.20252	3514.3	-0.37512	3514.3	-0.37022	3514.5	-0.23659		3518.5	-1.53174	3518.95	-1.42217	3518.5	-1.46024	3519.45	-0.71388
															3514.85	-0.20249	3514.4	-0.37314	3514.4	-0.36786	3514.6	-0.23623		3518.6	-1.53251	3519.05	-1.42737	3518.6	-1.46089	3519.55	-0.71468
															3514.95	-0.2025	3514.5	-0.37115	3514.5	-0.36573	3514.7	-0.23593		3518.7	-1.53322	3519.15	-1.43202	3518.7	-1.46076	3519.65	-0.7154
															3515.05	-0.20255	3514.6	-0.36921	3514.6	-0.36392	3514.8	-0.23568		3518.8	-1.53361	3519.25	-1.43576	3518.8	-1.45978	3519.75	-0.71599
															3515.15	-0.20261	3514.7	-0.3674	3514.7	-0.36247	3514.9	-0.23545		3518.9	-1.53339	3519.35	-1.43834	3518.9	-1.45793	3519.85	-0.71644
															3515.25	-0.20264	3514.8	-0.36579	3514.8	-0.36137	3515	-0.23524		3519	-1.53233	3519.45	-1.4396	3519	-1.45524	3519.95	-0.71672
															3515.35	-0.20259	3514.9	-0.36442	3514.9	-0.3606	3515.1	-0.23506		3519.1	-1.53022	3519.55	-1.43952	3519.1	-1.45181	3520.05	-0.71681
															3515.45	-0.20244	3515	-0.3633	3515	-0.36014	3515.2	-0.23489		3519.2	-1.52691	3519.65	-1.43817	3519.2	-1.44773	3520.15	-0.71673
															3515.55	-0.20221	3515.1	-0.3624	3515.1	-0.35997	3515.3	-0.23474		3519.3	-1.52233	3519.75	-1.43571	3519.3	-1.44314	3520.25	-0.71646
															3515.65	-0.2019	3515.2	-0.36166	3515.2	-0.36005	3515.4	-0.23458		3519.4	-1.51649	3519.85	-1.43232	3519.4	-1.43817	3520.35	-0.71603
															3515.75	-0.20156	3515.3	-0.36106	3515.3	-0.36032	3515.5	-0.23444		3519.5	-1.50946	3519.95	-1.42826	3519.5	-1.43296	3520.45	-0.71544
															3515.85	-0.20122	3515.4	-0.36058	3515.4	-0.36069	3515.6	-0.2343		3519.6	-1.50138	3520.05	-1.42378	3519.6	-1.42766	3520.55	-0.71471
															3515.95	-0.20093	3515.5	-0.36023	3515.5	-0.36106	3515.7	-0.23418		3519.7	-1.49246	3520.15	-1.41916	3519.7	-1.4224	3520.65	-0.71384
															3516.05	-0.20069	3515.6	-0.36	3515.6	-0.36138	3515.8	-0.23406		3519.8	-1.48293	3520.25	-1.41467	3519.8	-1.41729	3520.75	-0.71286
															3516.15	-0.20052	3515.7	-0.35984	3515.7	-0.36162	3515.9	-0.23396		3519.9	-1.47307	3520.35	-1.41055	3519.9	-1.41244	3520.85	-0.7118
															3516.25	-0.20044	3515.8	-0.35974	3515.8	-0.36179	3516	-0.23389		3520	-1.46318	3520.45	-1.40698	3520	-1.4079	3520.95	-0.71069
															3516.35	-0.20043	3515.9	-0.35967	3515.9	-0.3619	3516.1	-0.23387		3520.1	-1.45357	3520.55	-1.40411	3520.1	-1.40373	3521.05	-0.70956
															3516.45	-0.2005	3516	-0.35965	3516	-0.36197	3516.2	-0.23391		3520.2	-1.44449	3520.65	-1.40199	3520.2	-1.39995	3521.15	-0.7084
															3516.55	-0.20063	3516.1	-0.35969	3516.1	-0.36198	3516.3	-0.23401		3520.3	-1.43616	3520.75	-1.40059	3520.3	-1.39657	3521.25	-0.70724
															3516.65	-0.20082	3516.2	-0.35981	3516.2	-0.36193	3516.4	-0.23416		3520.4	-1.42874	3520.85	-1.39981	3520.4	-1.39359	3521.35	-0.70608
															3516.75	-0.20104	3516.3	-0.36	3516.3	-0.36183	3516.5	-0.23433		3520.5	-1.42229	3520.95	-1.39946	3520.5	-1.39101	3521.45	-0.70494
															3516.85	-0.20126	3516.4	-0.36024	3516.4	-0.36166	3516.6	-0.23448		3520.6	-1.4168	3521.05	-1.39929	3520.6	-1.38881	3521.55	-0.70382
															3516.95	-0.20143	3516.5	-0.36051	3516.5	-0.36143	3516.7	-0.23456		3520.7	-1.41224	3521.15	-1.39903	3520.7	-1.38694	3521.65	-0.70273
															3517.05	-0.20155	3516.6	-0.36078	3516.6	-0.36118	3516.8	-0.23455		3520.8	-1.40853	3521.25	-1.39848	3520.8	-1.38535	3521.75	-0.70167
															3517.15	-0.2016	3516.7	-0.36101	3516.7	-0.36092	3516.9	-0.23445		3520.9	-1.40559	3521.35	-1.3975	3520.9	-1.38399	3521.85	-0.70064
															3517.25	-0.2016	3516.8	-0.36118	3516.8	-0.36068	3517	-0.23428		3521	-1.40331	3521.45	-1.39609	3521	-1.3828	3521.95	-0.6996
															3517.35	-0.20155	3516.9	-0.36121	3516.9	-0.3605	3517.1	-0.23407		3521.1	-1.40159	3521.55	-1.39432	3521.1	-1.38172	3522.05	-0.69854
															3517.45	-0.20146	3517	-0.36108	3517	-0.36039	3517.2	-0.23382		3521.2	-1.4003	3521.65	-1.39237	3521.2	-1.38071	3522.15	-0.69744
															3517.55	-0.20135	3517.1	-0.36076	3517.1	-0.36039	3517.3	-0.23355		3521.3	-1.39929	3521.75	-1.3904	3521.3	-1.37972	3522.25	-0.69631
															3517.65	-0.20124	3517.2	-0.3603	3517.2	-0.36048	3517.4	-0.23329		3521.4	-1.39842	3521.85	-1.38859	3521.4	-1.37871	3522.35	-0.69512
															3517.75	-0.20116	3517.3	-0.35976	3517.3	-0.36064	3517.5	-0.23305		3521.5	-1.3975	3521.95	-1.38706	3521.5	-1.37767	3522.45	-0.69387
															3517.85	-0.20112	3517.4	-0.3592	3517.4	-0.36078	3517.6	-0.23286		3521.6	-1.39635	3522.05	-1.38586	3521.6	-1.37654	3522.55	-0.69258
															3517.95	-0.20116	3517.5	-0.35867	3517.5	-0.36087	3517.7	-0.23272		3521.7	-1.39481	3522.15	-1.38493	3521.7	-1.37531	3522.65	-0.69124
															3518.05	-0.20126	3517.6	-0.35824	3517.6	-0.36085	3517.8	-0.23266		3521.8	-1.3927	3522.25	-1.38414	3521.8	-1.37393	3522.75	-0.68987
															3518.15	-0.20142	3517.7	-0.35794	3517.7	-0.36073	3517.9	-0.23267		3521.9	-1.38985	3522.35	-1.38335	3521.9	-1.37237	3522.85	-0.68851
															3518.25	-0.20161	3517.8	-0.35776	3517.8	-0.36051	3518	-0.23275		3522	-1.38611	3522.45	-1.38242	3522	-1.37059	3522.95	-0.68715
															3518.35	-0.20182	3517.9	-0.3577	3517.9	-0.36019	3518.1	-0.23292		3522.1	-1.38136	3522.55	-1.38127	3522.1	-1.36853	3523.05	-0.68581
															3518.45	-0.202	3518	-0.35771	3518	-0.35979	3518.2	-0.23315		3522.2	-1.37551	3522.65	-1.37989	3522.2	-1.36616	3523.15	-0.68449
															3518.55	-0.20212	3518.1	-0.35776	3518.1	-0.35934	3518.3	-0.23344		3522.3	-1.36854	3522.75	-1.37831	3522.3	-1.36346	3523.25	-0.68318
															3518.65	-0.20216	3518.2	-0.35784	3518.2	-0.35885	3518.4	-0.23375		3522.4	-1.3605	3522.85	-1.37656	3522.4	-1.36042	3523.35	-0.68184
															3518.75	-0.20211	3518.3	-0.35793	3518.3	-0.35834	3518.5	-0.23403		3522.5	-1.35147	3522.95	-1.37467	3522.5	-1.35707	3523.45	-0.68047
															3518.85	-0.20199	3518.4	-0.35806	3518.4	-0.35781	3518.6	-0.23426		3522.6	-1.34165	3523.05	-1.3726	3522.6	-1.3535	3523.55	-0.67906
															3518.95	-0.20181	3518.5	-0.35822	3518.5	-0.35729	3518.7	-0.2344		3522.7	-1.33124	3523.15	-1.37029	3522.7	-1.34982	3523.65	-0.67762
															3519.05	-0.2016	3518.6	-0.3584	3518.6	-0.35677	3518.8	-0.23446		3522.8	-1.32054	3523.25	-1.36768	3522.8	-1.34616	3523.75	-0.67616
															3519.15	-0.20138	3518.7	-0.35853	3518.7	-0.35629	3518.9	-0.23443		3522.9	-1.30986	3523.35	-1.36468	3522.9	-1.34268	3523.85	-0.67474
															3519.25	-0.20117	3518.8	-0.35859	3518.8	-0.35585	3519	-0.23432		3523	-1.29953	3523.45	-1.36128	3523	-1.33952	3523.95	-0.67338
															3519.35	-0.20097	3518.9	-0.35852	3518.9	-0.3555	3519.1	-0.23411		3523.1	-1.28988	3523.55	-1.3575	3523.1	-1.33679	3524.05	-0.67213
															3519.45	-0.2008	3519	-0.35834	3519	-0.35525	3519.2	-0.23384		3523.2	-1.28124	3523.65	-1.35347	3523.2	-1.3346	3524.15	-0.67103
															3519.55	-0.20068	3519.1	-0.35804	3519.1	-0.35516	3519.3	-0.23352		3523.3	-1.27387	3523.75	-1.34938	3523.3	-1.33302	3524.25	-0.67012
															3519.65	-0.20062	3519.2	-0.35767	3519.2	-0.35521	3519.4	-0.23321		3523.4	-1.268	3523.85	-1.34553	3523.4	-1.3321	3524.35	-0.66943
															3519.75	-0.20065	3519.3	-0.35724	3519.3	-0.35538	3519.5	-0.23293		3523.5	-1.26382	3523.95	-1.34223	3523.5	-1.33185	3524.45	-0.66899
															3519.85	-0.20076	3519.4	-0.35682	3519.4	-0.35561	3519.6	-0.23271		3523.6	-1.26141	3524.05	-1.33978	3523.6	-1.33227	3524.55	-0.66883
															3519.95	-0.20095	3519.5	-0.35643	3519.5	-0.35584	3519.7	-0.23256		3523.7	-1.26084	3524.15	-1.33837	3523.7	-1.33331	3524.65	-0.66896
															3520.05	-0.2012	3519.6	-0.3561	3519.6	-0.35606	3519.8	-0.23247		3523.8	-1.26209	3524.25	-1.33807	3523.8	-1.33493	3524.75	-0.66938
															3520.15	-0.20147	3519.7	-0.35583	3519.7	-0.35629	3519.9	-0.23245		3523.9	-1.26509	3524.35	-1.33881	3523.9	-1.33708	3524.85	-0.67008
															3520.25	-0.20173	3519.8	-0.35562	3519.8	-0.35654	3520	-0.23247		3524	-1.26973	3524.45	-1.34041	3524	-1.33972	3524.95	-0.67105
															3520.35	-0.20195	3519.9	-0.35551	3519.9	-0.35684	3520.1	-0.23253		3524.1	-1.27584	3524.55	-1.34263	3524.1	-1.34284	3525.05	-0.67225
															3520.45	-0.20213	3520	-0.35552	3520	-0.35714	3520.2	-0.2326		3524.2	-1.28323	3524.65	-1.34523	3524.2	-1.34642	3525.15	-0.67366
															3520.55	-0.20224	3520.1	-0.35571	3520.1	-0.35741	3520.3	-0.23268		3524.3	-1.2917	3524.75	-1.34799	3524.3	-1.35044	3525.25	-0.67524
															3520.65	-0.2023	3520.2	-0.35609	3520.2	-0.35759	3520.4	-0.23273		3524.4	-1.30103	3524.85	-1.35076	3524.4	-1.35486	3525.35	-0.67695
															3520.75	-0.20233	3520.3	-0.35668	3520.3	-0.35764	3520.5	-0.23275		3524.5	-1.31102	3524.95	-1.35345	3524.5	-1.35964	3525.45	-0.67876
															3520.85	-0.20232	3520.4	-0.35741	3520.4	-0.35754	3520.6	-0.23272		3524.6	-1.32149	3525.05	-1.35601	3524.6	-1.36472	3525.55	-0.68063
															3520.95	-0.20228	3520.5	-0.35823	3520.5	-0.35734	3520.7	-0.23264		3524.7	-1.33228	3525.15	-1.35845	3524.7	-1.37002	3525.65	-0.68257
															3521.05	-0.2022	3520.6	-0.35906	3520.6	-0.35706	3520.8	-0.23252		3524.8	-1.34326	3525.25	-1.36083	3524.8	-1.37543	3525.75	-0.68457
															3521.15	-0.20206	3520.7	-0.35988	3520.7	-0.35677	3520.9	-0.23235		3524.9	-1.35428	3525.35	-1.36324	3524.9	-1.38085	3525.85	-0.68664
															3521.25	-0.20186	3520.8	-0.36064	3520.8	-0.35647	3521	-0.23217		3525	-1.36521	3525.45	-1.36578	3525	-1.38617	3525.95	-0.68876
															3521.35	-0.20163	3520.9	-0.36132	3520.9	-0.35617	3521.1	-0.232		3525.1	-1.37589	3525.55	-1.36854	3525.1	-1.39132	3526.05	-0.69091
															3521.45	-0.2014	3521	-0.36188	3521	-0.35586	3521.2	-0.23186		3525.2	-1.38618	3525.65	-1.37155	3525.2	-1.39622	3526.15	-0.69308
															3521.55	-0.20119	3521.1	-0.36225	3521.1	-0.35552	3521.3	-0.2318		3525.3	-1.39594	3525.75	-1.37483	3525.3	-1.40084	3526.25	-0.69521
															3521.65	-0.20103	3521.2	-0.36241	3521.2	-0.35517	3521.4	-0.23181		3525.4	-1.40505	3525.85	-1.37839	3525.4	-1.40517	3526.35	-0.69726
															3521.75	-0.2009	3521.3	-0.36236	3521.3	-0.35479	3521.5	-0.2319		3525.5	-1.4134	3525.95	-1.38225	3525.5	-1.40919	3526.45	-0.69918
															3521.85	-0.20079	3521.4	-0.36213	3521.4	-0.35443	3521.6	-0.23206		3525.6	-1.42091	3526.05	-1.38642	3525.6	-1.41289	3526.55	-0.70094
															3521.95	-0.20068	3521.5	-0.36177	3521.5	-0.35413	3521.7	-0.23228		3525.7	-1.42754	3526.15	-1.39091	3525.7	-1.41625	3526.65	-0.70251
															3522.05	-0.20056	3521.6	-0.36131	3521.6	-0.35391	3521.8	-0.23252		3525.8	-1.43327	3526.25	-1.39569	3525.8	-1.41922	3526.75	-0.70386
															3522.15	-0.20043	3521.7	-0.3608	3521.7	-0.3538	3521.9	-0.23278		3525.9	-1.43815	3526.35	-1.40067	3525.9	-1.42175	3526.85	-0.705
															3522.25	-0.20031	3521.8	-0.36029	3521.8	-0.35377	3522	-0.23301		3526	-1.44225	3526.45	-1.40573	3526	-1.42377	3526.95	-0.70594
															3522.35	-0.20021	3521.9	-0.35981	3521.9	-0.35379	3522.1	-0.2332		3526.1	-1.44567	3526.55	-1.41072	3526.1	-1.42524	3527.05	-0.70669
															3522.45	-0.20016	3522	-0.35939	3522	-0.35381	3522.2	-0.23333		3526.2	-1.4485	3526.65	-1.41548	3526.2	-1.4261	3527.15	-0.70725
															3522.55	-0.20016	3522.1	-0.35902	3522.1	-0.35381	3522.3	-0.2334		3526.3	-1.45085	3526.75	-1.41986	3526.3	-1.42636	3527.25	-0.70764
															3522.65	-0.20021	3522.2	-0.35867	3522.2	-0.3538	3522.4	-0.2334		3526.4	-1.45279	3526.85	-1.42367	3526.4	-1.42604	3527.35	-0.70785
															3522.75	-0.20028	3522.3	-0.35832	3522.3	-0.35381	3522.5	-0.23333		3526.5	-1.4544	3526.95	-1.42671	3526.5	-1.42521	3527.45	-0.70791
															3522.85	-0.20036	3522.4	-0.35794	3522.4	-0.35388	3522.6	-0.23319		3526.6	-1.45576	3527.05	-1.42882	3526.6	-1.42396	3527.55	-0.70783
															3522.95	-0.20043	3522.5	-0.35755	3522.5	-0.35403	3522.7	-0.23298		3526.7	-1.45692	3527.15	-1.42988	3526.7	-1.42242	3527.65	-0.70762
															3523.05	-0.20049	3522.6	-0.35715	3522.6	-0.35426	3522.8	-0.23271		3526.8	-1.45796	3527.25	-1.42985	3526.8	-1.4207	3527.75	-0.70732
															3523.15	-0.20051	3522.7	-0.35678	3522.7	-0.35454	3522.9	-0.23241		3526.9	-1.45897	3527.35	-1.42882	3526.9	-1.41892	3527.85	-0.70692
															3523.25	-0.20051	3522.8	-0.35646	3522.8	-0.35482	3523	-0.23211		3527	-1.46004	3527.45	-1.42689	3527	-1.41717	3527.95	-0.70645
															3523.35	-0.20048	3522.9	-0.35617	3522.9	-0.35506	3523.1	-0.23184		3527.1	-1.46127	3527.55	-1.42424	3527.1	-1.41552	3528.05	-0.70592
															3523.45	-0.20041	3523	-0.35591	3523	-0.35524	3523.2	-0.23161		3527.2	-1.46276	3527.65	-1.42105	3527.2	-1.41401	3528.15	-0.70538
															3523.55	-0.20028	3523.1	-0.35567	3523.1	-0.35535	3523.3	-0.23143		3527.3	-1.46461	3527.75	-1.41754	3527.3	-1.41265	3528.25	-0.70484
															3523.65	-0.20009	3523.2	-0.35548	3523.2	-0.35542	3523.4	-0.23132		3527.4	-1.4669	3527.85	-1.41392	3527.4	-1.41148	3528.35	-0.70436
															3523.75	-0.19984	3523.3	-0.35535	3523.3	-0.35548	3523.5	-0.23127		3527.5	-1.46967	3527.95	-1.4104	3527.5	-1.4105	3528.45	-0.70397
															3523.85	-0.19953	3523.4	-0.35531	3523.4	-0.35552	3523.6	-0.23127		3527.6	-1.47293	3528.05	-1.4072	3527.6	-1.40973	3528.55	-0.7037
															3523.95	-0.19918	3523.5	-0.35535	3523.5	-0.35549	3523.7	-0.23131		3527.7	-1.47661	3528.15	-1.40446	3527.7	-1.40919	3528.65	-0.70359
															3524.05	-0.19883	3523.6	-0.35545	3523.6	-0.35531	3523.8	-0.23135		3527.8	-1.4806	3528.25	-1.40229	3527.8	-1.40886	3528.75	-0.70366
															3524.15	-0.1985	3523.7	-0.3556	3523.7	-0.35489	3523.9	-0.23135		3527.9	-1.48474	3528.35	-1.40074	3527.9	-1.40876	3528.85	-0.70391
															3524.25	-0.19819	3523.8	-0.35574	3523.8	-0.35416	3524	-0.23128		3528	-1.48883	3528.45	-1.39983	3528	-1.40887	3528.95	-0.70433
															3524.35	-0.19793	3523.9	-0.35583	3523.9	-0.35307	3524.1	-0.23114		3528.1	-1.49265	3528.55	-1.39951	3528.1	-1.40917	3529.05	-0.7049
															3524.45	-0.1977	3524	-0.3558	3524	-0.35163	3524.2	-0.23092		3528.2	-1.49598	3528.65	-1.39975	3528.2	-1.40961	3529.15	-0.70555
															3524.55	-0.19753	3524.1	-0.35555	3524.1	-0.34988	3524.3	-0.23064		3528.3	-1.49863	3528.75	-1.40043	3528.3	-1.41014	3529.25	-0.70621
															3524.65	-0.19742	3524.2	-0.355	3524.2	-0.34789	3524.4	-0.23029		3528.4	-1.50041	3528.85	-1.40138	3528.4	-1.41068	3529.35	-0.70679
															3524.75	-0.1974	3524.3	-0.35411	3524.3	-0.34572	3524.5	-0.22989		3528.5	-1.50118	3528.95	-1.40239	3528.5	-1.41112	3529.45	-0.70723
															3524.85	-0.19745	3524.4	-0.3529	3524.4	-0.34344	3524.6	-0.22944		3528.6	-1.50084	3529.05	-1.40319	3528.6	-1.41138	3529.55	-0.70748
															3524.95	-0.19758	3524.5	-0.35145	3524.5	-0.34111	3524.7	-0.229		3528.7	-1.49938	3529.15	-1.40355	3528.7	-1.41139	3529.65	-0.70752
															3525.05	-0.1978	3524.6	-0.34983	3524.6	-0.33882	3524.8	-0.2286		3528.8	-1.49683	3529.25	-1.4033	3528.8	-1.41109	3529.75	-0.70735
															3525.15	-0.19808	3524.7	-0.34815	3524.7	-0.3367	3524.9	-0.22829		3528.9	-1.4933	3529.35	-1.40236	3528.9	-1.41047	3529.85	-0.70698
															3525.25	-0.19841	3524.8	-0.34652	3524.8	-0.33491	3525	-0.22812		3529	-1.48892	3529.45	-1.40078	3529	-1.40954	3529.95	-0.70645
															3525.35	-0.19876	3524.9	-0.34504	3524.9	-0.33363	3525.1	-0.22811		3529.1	-1.48387	3529.55	-1.39866	3529.1	-1.40834	3530.05	-0.70578
															3525.45	-0.19912	3525	-0.34378	3525	-0.33304	3525.2	-0.22831		3529.2	-1.47836	3529.65	-1.3962	3529.2	-1.40692	3530.15	-0.70501
															3525.55	-0.19948	3525.1	-0.34283	3525.1	-0.33324	3525.3	-0.22872		3529.3	-1.47259	3529.75	-1.39362	3529.3	-1.40536	3530.25	-0.70415
															3525.65	-0.1998	3525.2	-0.34222	3525.2	-0.33427	3525.4	-0.22932		3529.4	-1.46673	3529.85	-1.39116	3529.4	-1.40372	3530.35	-0.70325
															3525.75	-0.20009	3525.3	-0.34199	3525.3	-0.33607	3525.5	-0.23008		3529.5	-1.46096	3529.95	-1.38906	3529.5	-1.40208	3530.45	-0.70231
															3525.85	-0.20033	3525.4	-0.34215	3525.4	-0.33853	3525.6	-0.23094		3529.6	-1.4554	3530.05	-1.38752	3529.6	-1.40048	3530.55	-0.70135
															3525.95	-0.2005	3525.5	-0.34272	3525.5	-0.34145	3525.7	-0.23181		3529.7	-1.45016	3530.15	-1.38664	3529.7	-1.39896	3530.65	-0.70037
															3526.05	-0.2006	3525.6	-0.34367	3525.6	-0.34464	3525.8	-0.23265		3529.8	-1.4453	3530.25	-1.3864	3529.8	-1.39751	3530.75	-0.69937
															3526.15	-0.20059	3525.7	-0.34497	3525.7	-0.34787	3525.9	-0.2334		3529.9	-1.44088	3530.35	-1.38669	3529.9	-1.39613	3530.85	-0.69835
															3526.25	-0.20049	3525.8	-0.34655	3525.8	-0.35098	3526	-0.23405		3530	-1.43695	3530.45	-1.38728	3530	-1.39476	3530.95	-0.69734
															3526.35	-0.20029	3525.9	-0.3483	3525.9	-0.35381	3526.1	-0.23457		3530.1	-1.43352	3530.55	-1.38796	3530.1	-1.39338	3531.05	-0.69638
															3526.45	-0.20002	3526	-0.35012	3526	-0.35624	3526.2	-0.23497		3530.2	-1.43059	3530.65	-1.38847	3530.2	-1.39199	3531.15	-0.69549
															3526.55	-0.19972	3526.1	-0.35188	3526.1	-0.3582	3526.3	-0.23522		3530.3	-1.42814	3530.75	-1.38862	3530.3	-1.3906	3531.25	-0.69472
															3526.65	-0.19941	3526.2	-0.3535	3526.2	-0.35962	3526.4	-0.23531		3530.4	-1.42614	3530.85	-1.38825	3530.4	-1.38925	3531.35	-0.69409
															3526.75	-0.19912	3526.3	-0.35494	3526.3	-0.36049	3526.5	-0.23525		3530.5	-1.42454	3530.95	-1.38726	3530.5	-1.38802	3531.45	-0.6936
															3526.85	-0.19889	3526.4	-0.35619	3526.4	-0.3608	3526.6	-0.23508		3530.6	-1.42328	3531.05	-1.38562	3530.6	-1.38696	3531.55	-0.69325
															3526.95	-0.19875	3526.5	-0.35724	3526.5	-0.36061	3526.7	-0.23488		3530.7	-1.42227	3531.15	-1.38343	3530.7	-1.38612	3531.65	-0.69305
															3527.05	-0.19872	3526.6	-0.3581	3526.6	-0.36002	3526.8	-0.23471		3530.8	-1.42144	3531.25	-1.38089	3530.8	-1.38554	3531.75	-0.69299
															3527.15	-0.19882	3526.7	-0.35877	3526.7	-0.35922	3526.9	-0.23463		3530.9	-1.42072	3531.35	-1.3783	3530.9	-1.38524	3531.85	-0.69306
															3527.25	-0.19904	3526.8	-0.35925	3526.8	-0.3584	3527	-0.23467		3531	-1.42006	3531.45	-1.37599	3531	-1.38521	3531.95	-0.69323
															3527.35	-0.19937	3526.9	-0.35956	3526.9	-0.35772	3527.1	-0.23484		3531.1	-1.41942	3531.55	-1.37427	3531.1	-1.38544	3532.05	-0.69346
															3527.45	-0.19976	3527	-0.35972	3527	-0.35731	3527.2	-0.23512		3531.2	-1.41878	3531.65	-1.37334	3531.2	-1.38589	3532.15	-0.69371
															3527.55	-0.20019	3527.1	-0.3598	3527.1	-0.3572	3527.3	-0.23547		3531.3	-1.41816	3531.75	-1.37335	3531.3	-1.38651	3532.25	-0.69395
															3527.65	-0.2006	3527.2	-0.35986	3527.2	-0.35737	3527.4	-0.23585		3531.4	-1.41754	3531.85	-1.37429	3531.4	-1.38726	3532.35	-0.69415
															3527.75	-0.20097	3527.3	-0.35998	3527.3	-0.35775	3527.5	-0.2362		3531.5	-1.41694	3531.95	-1.37608	3531.5	-1.3881	3532.45	-0.69433
															3527.85	-0.20127	3527.4	-0.36018	3527.4	-0.35824	3527.6	-0.23651		3531.6	-1.41638	3532.05	-1.37852	3531.6	-1.38898	3532.55	-0.69449
															3527.95	-0.20149	3527.5	-0.36047	3527.5	-0.35873	3527.7	-0.23675		3531.7	-1.41584	3532.15	-1.38133	3531.7	-1.38988	3532.65	-0.69464
															3528.05	-0.20161	3527.6	-0.36081	3527.6	-0.35917	3527.8	-0.23692		3531.8	-1.41533	3532.25	-1.38421	3531.8	-1.39079	3532.75	-0.69482
															3528.15	-0.20166	3527.7	-0.36118	3527.7	-0.35948	3527.9	-0.23703		3531.9	-1.41485	3532.35	-1.38688	3531.9	-1.39167	3532.85	-0.69503
															3528.25	-0.20164	3527.8	-0.36155	3527.8	-0.35966	3528	-0.23706		3532	-1.41439	3532.45	-1.38913	3532	-1.39251	3532.95	-0.6953
															3528.35	-0.20155	3527.9	-0.36188	3527.9	-0.35971	3528.1	-0.237		3532.1	-1.41396	3532.55	-1.39089	3532.1	-1.39325	3533.05	-0.69562
															3528.45	-0.2014	3528	-0.36216	3528	-0.35963	3528.2	-0.23683		3532.2	-1.41357	3532.65	-1.39221	3532.2	-1.39385	3533.15	-0.69601
															3528.55	-0.2012	3528.1	-0.36236	3528.1	-0.35942	3528.3	-0.23655		3532.3	-1.41322	3532.75	-1.39324	3532.3	-1.39428	3533.25	-0.69642
															3528.65	-0.20096	3528.2	-0.36243	3528.2	-0.35907	3528.4	-0.23618		3532.4	-1.41291	3532.85	-1.39417	3532.4	-1.39453	3533.35	-0.69685
															3528.75	-0.20073	3528.3	-0.36233	3528.3	-0.35858	3528.5	-0.23578		3532.5	-1.41262	3532.95	-1.39517	3532.5	-1.39462	3533.45	-0.69724
															3528.85	-0.20055	3528.4	-0.36202	3528.4	-0.35797	3528.6	-0.2354		3532.6	-1.41236	3533.05	-1.39633	3532.6	-1.39458	3533.55	-0.69758
															3528.95	-0.20042	3528.5	-0.36147	3528.5	-0.35732	3528.7	-0.23509		3532.7	-1.41214	3533.15	-1.39766	3532.7	-1.39446	3533.65	-0.69784
															3529.05	-0.20034	3528.6	-0.36071	3528.6	-0.35671	3528.8	-0.23489		3532.8	-1.41196	3533.25	-1.39912	3532.8	-1.39428	3533.75	-0.69802
															3529.15	-0.2003	3528.7	-0.35976	3528.7	-0.35625	3528.9	-0.23479		3532.9	-1.41187	3533.35	-1.40058	3532.9	-1.39408	3533.85	-0.69813
															3529.25	-0.20027	3528.8	-0.35872	3528.8	-0.35599	3529	-0.23476		3533	-1.41187	3533.45	-1.40188	3533	-1.39385	3533.95	-0.69819
															3529.35	-0.20024	3528.9	-0.35768	3528.9	-0.35589	3529.1	-0.23477		3533.1	-1.41197	3533.55	-1.40285	3533.1	-1.39362	3534.05	-0.69822
															3529.45	-0.20021	3529	-0.35676	3529	-0.3559	3529.2	-0.2348		3533.2	-1.41217	3533.65	-1.40335	3533.2	-1.3934	3534.15	-0.69824
															3529.55	-0.20018	3529.1	-0.35602	3529.1	-0.3559	3529.3	-0.23482		3533.3	-1.41244	3533.75	-1.40331	3533.3	-1.39321	3534.25	-0.69827
															3529.65	-0.20015	3529.2	-0.35551	3529.2	-0.35584	3529.4	-0.23481		3533.4	-1.41274	3533.85	-1.40278	3533.4	-1.39307	3534.35	-0.6983
															3529.75	-0.20012	3529.3	-0.35521	3529.3	-0.35564	3529.5	-0.23479		3533.5	-1.41301	3533.95	-1.40189	3533.5	-1.39299	3534.45	-0.69835
															3529.85	-0.2001	3529.4	-0.35504	3529.4	-0.35532	3529.6	-0.23475		3533.6	-1.4132	3534.05	-1.40092	3533.6	-1.39299	3534.55	-0.69842
															3529.95	-0.20007	3529.5	-0.35496	3529.5	-0.3549	3529.7	-0.23471		3533.7	-1.41328	3534.15	-1.40016	3533.7	-1.39307	3534.65	-0.69848
															3530.05	-0.20006	3529.6	-0.35492	3529.6	-0.35444	3529.8	-0.23469		3533.8	-1.41323	3534.25	-1.39986	3533.8	-1.39323	3534.75	-0.69855
															3530.15	-0.20008	3529.7	-0.35491	3529.7	-0.35397	3529.9	-0.23469		3533.9	-1.41305	3534.35	-1.40016	3533.9	-1.3935	3534.85	-0.6986
															3530.25	-0.20012	3529.8	-0.35494	3529.8	-0.35351	3530	-0.2347		3534	-1.41278	3534.45	-1.40103	3534	-1.39386	3534.95	-0.69864
															3530.35	-0.20017	3529.9	-0.35505	3529.9	-0.35306	3530.1	-0.23472		3534.1	-1.41246	3534.55	-1.40233	3534.1	-1.39431	3535.05	-0.69863
															3530.45	-0.20023	3530	-0.35524	3530	-0.35258	3530.2	-0.23474		3534.2	-1.41213	3534.65	-1.4038	3534.2	-1.3948	3535.15	-0.69859
															3530.55	-0.2003	3530.1	-0.35548	3530.1	-0.35208	3530.3	-0.23475		3534.3	-1.41184	3534.75	-1.40514	3534.3	-1.39531	3535.25	-0.69848
															3530.65	-0.20039	3530.2	-0.35572	3530.2	-0.35154	3530.4	-0.23475		3534.4	-1.4116	3534.85	-1.40603	3534.4	-1.39579	3535.35	-0.69834
															3530.75	-0.20051	3530.3	-0.35589	3530.3	-0.35099	3530.5	-0.23475		3534.5	-1.41141	3534.95	-1.40618	3534.5	-1.39621	3535.45	-0.69816
															3530.85	-0.20066	3530.4	-0.35595	3530.4	-0.35047	3530.6	-0.23477		3534.6	-1.41124	3535.05	-1.40539	3534.6	-1.39655	3535.55	-0.69797
															3530.95	-0.2008	3530.5	-0.3559	3530.5	-0.35002	3530.7	-0.23482		3534.7	-1.41105	3535.15	-1.40364	3534.7	-1.39681	3535.65	-0.69781
															3531.05	-0.20094	3530.6	-0.35579	3530.6	-0.34967	3530.8	-0.2349		3534.8	-1.41081	3535.25	-1.40104	3534.8	-1.39697	3535.75	-0.69768
															3531.15	-0.20104	3530.7	-0.35567	3530.7	-0.34943	3530.9	-0.23499		3534.9	-1.41049	3535.35	-1.39789	3534.9	-1.39703	3535.85	-0.6976
															3531.25	-0.20112	3530.8	-0.35562	3530.8	-0.34927	3531	-0.23508		3535	-1.41008	3535.45	-1.39461	3535	-1.39699	3535.95	-0.69758
															3531.35	-0.20117	3530.9	-0.35567	3530.9	-0.34916	3531.1	-0.23515		3535.1	-1.40957	3535.55	-1.39163	3535.1	-1.39684	3536.05	-0.69761
															3531.45	-0.20119	3531	-0.35584	3531	-0.34909	3531.2	-0.2352		3535.2	-1.40899	3535.65	-1.38934	3535.2	-1.3966	3536.15	-0.69766
															3531.55	-0.2012	3531.1	-0.35609	3531.1	-0.34906	3531.3	-0.23523		3535.3	-1.40836	3535.75	-1.38797	3535.3	-1.39629	3536.25	-0.69772
															3531.65	-0.20118	3531.2	-0.35634	3531.2	-0.34909	3531.4	-0.23525		3535.4	-1.4077	3535.85	-1.38758	3535.4	-1.39594	3536.35	-0.69778
															3531.75	-0.20114	3531.3	-0.35652	3531.3	-0.3492	3531.5	-0.23527		3535.5	-1.40705	3535.95	-1.38806	3535.5	-1.39558	3536.45	-0.69781
															3531.85	-0.20106	3531.4	-0.35655	3531.4	-0.3494	3531.6	-0.23529		3535.6	-1.40646	3536.05	-1.38914	3535.6	-1.39522	3536.55	-0.69783
															3531.95	-0.20096	3531.5	-0.35643	3531.5	-0.34969	3531.7	-0.2353		3535.7	-1.40595	3536.15	-1.39046	3535.7	-1.39488	3536.65	-0.69784
															3532.05	-0.20082	3531.6	-0.35616	3531.6	-0.35005	3531.8	-0.23532		3535.8	-1.40557	3536.25	-1.39166	3535.8	-1.39455	3536.75	-0.69783
															3532.15	-0.20066	3531.7	-0.35581	3531.7	-0.35044	3531.9	-0.23535		3535.9	-1.40534	3536.35	-1.39241	3535.9	-1.39423	3536.85	-0.69781
															3532.25	-0.20048	3531.8	-0.35546	3531.8	-0.35082	3532	-0.23538		3536	-1.40525	3536.45	-1.39249	3536	-1.39392	3536.95	-0.69778
															3532.35	-0.20029	3531.9	-0.35518	3531.9	-0.35114	3532.1	-0.23541		3536.1	-1.40527	3536.55	-1.39181	3536.1	-1.39361	3537.05	-0.69775
															3532.45	-0.2001	3532	-0.35499	3532	-0.35136	3532.2	-0.23543		3536.2	-1.40534	3536.65	-1.39043	3536.2	-1.39331	3537.15	-0.6977
															3532.55	-0.19993	3532.1	-0.35488	3532.1	-0.35144	3532.3	-0.23541		3536.3	-1.40539	3536.75	-1.38852	3536.3	-1.39299	3537.25	-0.69763
															3532.65	-0.19978	3532.2	-0.3548	3532.2	-0.3514	3532.4	-0.23534		3536.4	-1.40537	3536.85	-1.3863	3536.4	-1.39266	3537.35	-0.69751
															3532.75	-0.19967	3532.3	-0.3547	3532.3	-0.35123	3532.5	-0.23524		3536.5	-1.40522	3536.95	-1.38406	3536.5	-1.39229	3537.45	-0.69732
															3532.85	-0.1996	3532.4	-0.35454	3532.4	-0.35096	3532.6	-0.2351		3536.6	-1.40496	3537.05	-1.38204	3536.6	-1.39189	3537.55	-0.69707
															3532.95	-0.19954	3532.5	-0.35431	3532.5	-0.35061	3532.7	-0.23495		3536.7	-1.40459	3537.15	-1.38045	3536.7	-1.39145	3537.65	-0.69675
															3533.05	-0.1995	3532.6	-0.35403	3532.6	-0.3502	3532.8	-0.23479		3536.8	-1.40418	3537.25	-1.37943	3536.8	-1.39097	3537.75	-0.69638
															3533.15	-0.19945	3532.7	-0.35378	3532.7	-0.34977	3532.9	-0.23462		3536.9	-1.4038	3537.35	-1.37903	3536.9	-1.39044	3537.85	-0.69597
															3533.25	-0.19938	3532.8	-0.35363	3532.8	-0.34936	3533	-0.23448		3537	-1.40354	3537.45	-1.37924	3537	-1.38984	3537.95	-0.69553
															3533.35	-0.19931	3532.9	-0.35361	3532.9	-0.34901	3533.1	-0.23438		3537.1	-1.40347	3537.55	-1.38001	3537.1	-1.38915	3538.05	-0.69505
															3533.45	-0.19926	3533	-0.35373	3533	-0.34876	3533.2	-0.23433		3537.2	-1.40364	3537.65	-1.38124	3537.2	-1.38836	3538.15	-0.69455
															3533.55	-0.19923	3533.1	-0.35395	3533.1	-0.34861	3533.3	-0.23436		3537.3	-1.40404	3537.75	-1.38285	3537.3	-1.38749	3538.25	-0.69405
															3533.65	-0.19926	3533.2	-0.35417	3533.2	-0.34855	3533.4	-0.23442		3537.4	-1.40465	3537.85	-1.38472	3537.4	-1.38658	3538.35	-0.69355
															3533.75	-0.19932	3533.3	-0.35432	3533.3	-0.34856	3533.5	-0.2345		3537.5	-1.40537	3537.95	-1.38674	3537.5	-1.38568	3538.45	-0.69308
															3533.85	-0.19942	3533.4	-0.35433	3533.4	-0.34861	3533.6	-0.23458		3537.6	-1.40612	3538.05	-1.38877	3537.6	-1.38487	3538.55	-0.69265
															3533.95	-0.19954	3533.5	-0.3542	3533.5	-0.34869	3533.7	-0.23466		3537.7	-1.40681	3538.15	-1.39068	3537.7	-1.3842	3538.65	-0.69229
															3534.05	-0.19966	3533.6	-0.35398	3533.6	-0.34876	3533.8	-0.23475		3537.8	-1.40735	3538.25	-1.39235	3537.8	-1.3837	3538.75	-0.69199
															3534.15	-0.19977	3533.7	-0.35375	3533.7	-0.34883	3533.9	-0.23484		3537.9	-1.40771	3538.35	-1.39373	3537.9	-1.3834	3538.85	-0.69175
															3534.25	-0.19986	3533.8	-0.35357	3533.8	-0.34888	3534	-0.23495		3538	-1.40787	3538.45	-1.39479	3538	-1.38331	3538.95	-0.69157
															3534.35	-0.19994	3533.9	-0.35347	3533.9	-0.34893	3534.1	-0.23505		3538.1	-1.40785	3538.55	-1.3956	3538.1	-1.38339	3539.05	-0.69145
															3534.45	-0.19999	3534	-0.35343	3534	-0.34899	3534.2	-0.23511		3538.2	-1.40772	3538.65	-1.39622	3538.2	-1.38364	3539.15	-0.69138
															3534.55	-0.20003	3534.1	-0.35337	3534.1	-0.34911	3534.3	-0.23513		3538.3	-1.40753	3538.75	-1.3967	3538.3	-1.38401	3539.25	-0.69136
															3534.65	-0.20003	3534.2	-0.35325	3534.2	-0.34929	3534.4	-0.23509		3538.4	-1.40734	3538.85	-1.39706	3538.4	-1.38445	3539.35	-0.69139
															3534.75	-0.20001	3534.3	-0.35304	3534.3	-0.34953	3534.5	-0.23501		3538.5	-1.4072	3538.95	-1.39726	3538.5	-1.3849	3539.45	-0.69145
															3534.85	-0.19996	3534.4	-0.35276	3534.4	-0.3498	3534.6	-0.23491		3538.6	-1.4071	3539.05	-1.39722	3538.6	-1.38532	3539.55	-0.69155
															3534.95	-0.19991	3534.5	-0.35247	3534.5	-0.35009	3534.7	-0.2348		3538.7	-1.40705	3539.15	-1.39684	3538.7	-1.38571	3539.65	-0.69166
															3535.05	-0.19984	3534.6	-0.35225	3534.6	-0.35036	3534.8	-0.23471		3538.8	-1.40702	3539.25	-1.39601	3538.8	-1.38608	3539.75	-0.69177
															3535.15	-0.19978	3534.7	-0.35214	3534.7	-0.35065	3534.9	-0.23468		3538.9	-1.40698	3539.35	-1.39464	3538.9	-1.38644	3539.85	-0.69188
															3535.25	-0.19974	3534.8	-0.35219	3534.8	-0.35096	3535	-0.23471		3539	-1.40691	3539.45	-1.39267	3539	-1.38681	3539.95	-0.69195
															3535.35	-0.19973	3534.9	-0.35239	3534.9	-0.35128	3535.1	-0.2348		3539.1	-1.40677	3539.55	-1.39018	3539.1	-1.38721	3540.05	-0.69199
															3535.45	-0.19976	3535	-0.3527	3535	-0.35156	3535.2	-0.23494		3539.2	-1.40656	3539.65	-1.38734	3539.2	-1.38764	3540.15	-0.69197
															3535.55	-0.19982	3535.1	-0.35308	3535.1	-0.35175	3535.3	-0.23509		3539.3	-1.40629	3539.75	-1.38443	3539.3	-1.3881	3540.25	-0.6919
															3535.65	-0.19989	3535.2	-0.35345	3535.2	-0.3518	3535.4	-0.23525		3539.4	-1.40603	3539.85	-1.38179	3539.4	-1.38857	3540.35	-0.69178
															3535.75	-0.19996	3535.3	-0.35375	3535.3	-0.35169	3535.5	-0.23538		3539.5	-1.40581	3539.95	-1.37975	3539.5	-1.38904	3540.45	-0.69161
															3535.85	-0.20002	3535.4	-0.35395	3535.4	-0.35144	3535.6	-0.2355		3539.6	-1.40572	3540.05	-1.37855	3539.6	-1.3895	3540.55	-0.69142
															3535.95	-0.20007	3535.5	-0.35404	3535.5	-0.35107	3535.7	-0.23561		3539.7	-1.4058	3540.15	-1.3783	3539.7	-1.38991	3540.65	-0.69121
															3536.05	-0.2001	3535.6	-0.35406	3535.6	-0.35066	3535.8	-0.23573		3539.8	-1.40609	3540.25	-1.37894	3539.8	-1.39026	3540.75	-0.691
															3536.15	-0.20012	3535.7	-0.35407	3535.7	-0.35026	3535.9	-0.23583		3539.9	-1.40659	3540.35	-1.38031	3539.9	-1.39053	3540.85	-0.6908
															3536.25	-0.2001	3535.8	-0.3541	3535.8	-0.34991	3536	-0.23593		3540	-1.40728	3540.45	-1.38214	3540	-1.39074	3540.95	-0.69064
															3536.35	-0.20003	3535.9	-0.35415	3535.9	-0.34964	3536.1	-0.23599		3540.1	-1.40813	3540.55	-1.38409	3540.1	-1.39091	3541.05	-0.69053
															3536.45	-0.1999	3536	-0.35419	3536	-0.34946	3536.2	-0.23602		3540.2	-1.40909	3540.65	-1.38582	3540.2	-1.39107	3541.15	-0.69046
															3536.55	-0.19972	3536.1	-0.35421	3536.1	-0.34937	3536.3	-0.23602		3540.3	-1.41008	3540.75	-1.38708	3540.3	-1.39126	3541.25	-0.69047
															3536.65	-0.19953	3536.2	-0.35419	3536.2	-0.34936	3536.4	-0.236		3540.4	-1.41105	3540.85	-1.38773	3540.4	-1.39148	3541.35	-0.69053
															3536.75	-0.19938	3536.3	-0.35416	3536.3	-0.34941	3536.5	-0.23595		3540.5	-1.41194	3540.95	-1.38777	3540.5	-1.39174	3541.45	-0.69066
															3536.85	-0.1993	3536.4	-0.35415	3536.4	-0.3495	3536.6	-0.2359		3540.6	-1.4127	3541.05	-1.38736	3540.6	-1.39202	3541.55	-0.69085
															3536.95	-0.19933	3536.5	-0.35415	3536.5	-0.34961	3536.7	-0.23585		3540.7	-1.41332	3541.15	-1.38674	3540.7	-1.39229	3541.65	-0.69109
															3537.05	-0.19947	3536.6	-0.35416	3536.6	-0.3497	3536.8	-0.2358		3540.8	-1.4138	3541.25	-1.38617	3540.8	-1.39252	3541.75	-0.69137
															3537.15	-0.19968	3536.7	-0.35417	3536.7	-0.34975	3536.9	-0.23577		3540.9	-1.41413	3541.35	-1.38592	3540.9	-1.39266	3541.85	-0.69168
															3537.25	-0.19996	3536.8	-0.35416	3536.8	-0.34973	3537	-0.23571		3541	-1.41434	3541.45	-1.38617	3541	-1.3927	3541.95	-0.69198
															3537.35	-0.20025	3536.9	-0.35413	3536.9	-0.34962	3537.1	-0.23561		3541.1	-1.4144	3541.55	-1.38702	3541.1	-1.3926	3542.05	-0.69226
															3537.45	-0.20055	3537	-0.35408	3537	-0.34942	3537.2	-0.23546		3541.2	-1.41432	3541.65	-1.38848	3541.2	-1.39237	3542.15	-0.69251
															3537.55	-0.20082	3537.1	-0.354	3537.1	-0.34916	3537.3	-0.23525		3541.3	-1.41406	3541.75	-1.39046	3541.3	-1.39201	3542.25	-0.69273
															3537.65	-0.20105	3537.2	-0.35389	3537.2	-0.3489	3537.4	-0.23504		3541.4	-1.41362	3541.85	-1.39275	3541.4	-1.39154	3542.35	-0.69291
															3537.75	-0.20125	3537.3	-0.35375	3537.3	-0.34869	3537.5	-0.23485		3541.5	-1.41299	3541.95	-1.39511	3541.5	-1.39101	3542.45	-0.69304
															3537.85	-0.20139	3537.4	-0.3536	3537.4	-0.34855	3537.6	-0.23469		3541.6	-1.41219	3542.05	-1.39733	3541.6	-1.39049	3542.55	-0.69311
															3537.95	-0.20149	3537.5	-0.35346	3537.5	-0.34848	3537.7	-0.23458		3541.7	-1.41123	3542.15	-1.39923	3541.7	-1.39003	3542.65	-0.6931
															3538.05	-0.20153	3537.6	-0.35337	3537.6	-0.3485	3537.8	-0.23447		3541.8	-1.41016	3542.25	-1.40074	3541.8	-1.38968	3542.75	-0.69301
															3538.15	-0.20152	3537.7	-0.35338	3537.7	-0.3486	3537.9	-0.23435		3541.9	-1.40901	3542.35	-1.40184	3541.9	-1.38948	3542.85	-0.69285
															3538.25	-0.20144	3537.8	-0.3535	3537.8	-0.3488	3538	-0.23421		3542	-1.40784	3542.45	-1.40253	3542	-1.38944	3542.95	-0.69262
															3538.35	-0.2013	3537.9	-0.35376	3537.9	-0.34912	3538.1	-0.23406		3542.1	-1.4067	3542.55	-1.40287	3542.1	-1.38956	3543.05	-0.69234
															3538.45	-0.20111	3538	-0.35412	3538	-0.34956	3538.2	-0.23394		3542.2	-1.40563	3542.65	-1.40292	3542.2	-1.38982	3543.15	-0.69205
															3538.55	-0.2009	3538.1	-0.35457	3538.1	-0.35014	3538.3	-0.23386		3542.3	-1.40463	3542.75	-1.40272	3542.3	-1.39019	3543.25	-0.69178
															3538.65	-0.20069	3538.2	-0.35507	3538.2	-0.35082	3538.4	-0.23383		3542.4	-1.40372	3542.85	-1.40235	3542.4	-1.39064	3543.35	-0.69154
															3538.75	-0.20052	3538.3	-0.35559	3538.3	-0.35157	3538.5	-0.23384		3542.5	-1.40287	3542.95	-1.40183	3542.5	-1.39112	3543.45	-0.69136
															3538.85	-0.20039	3538.4	-0.35609	3538.4	-0.35231	3538.6	-0.23387		3542.6	-1.40209	3543.05	-1.40118	3542.6	-1.39159	3543.55	-0.69127
															3538.95	-0.2003	3538.5	-0.35652	3538.5	-0.35295	3538.7	-0.23396		3542.7	-1.40137	3543.15	-1.40035	3542.7	-1.39205	3543.65	-0.69128
															3539.05	-0.20023	3538.6	-0.35682	3538.6	-0.35342	3538.8	-0.23408		3542.8	-1.40074	3543.25	-1.39931	3542.8	-1.3925	3543.75	-0.69139
															3539.15	-0.20015	3538.7	-0.35699	3538.7	-0.35371	3538.9	-0.23424		3542.9	-1.40023	3543.35	-1.39808	3542.9	-1.39296	3543.85	-0.6916
															3539.25	-0.20006	3538.8	-0.35701	3538.8	-0.35385	3539	-0.23438		3543	-1.39989	3543.45	-1.39672	3543	-1.39343	3543.95	-0.6919
															3539.35	-0.19997	3538.9	-0.35692	3538.9	-0.35385	3539.1	-0.23448		3543.1	-1.39975	3543.55	-1.39536	3543.1	-1.39394	3544.05	-0.69224
															3539.45	-0.19989	3539	-0.35676	3539	-0.35374	3539.2	-0.23453		3543.2	-1.39984	3543.65	-1.39415	3543.2	-1.39447	3544.15	-0.69259
															3539.55	-0.19984	3539.1	-0.35656	3539.1	-0.35352	3539.3	-0.23453		3543.3	-1.40018	3543.75	-1.39323	3543.3	-1.39499	3544.25	-0.69293
															3539.65	-0.1998	3539.2	-0.35634	3539.2	-0.35317	3539.4	-0.2345		3543.4	-1.40074	3543.85	-1.39266	3543.4	-1.3955	3544.35	-0.69323
															3539.75	-0.19977	3539.3	-0.35607	3539.3	-0.35269	3539.5	-0.23445		3543.5	-1.40149	3543.95	-1.39243	3543.5	-1.39595	3544.45	-0.6935
															3539.85	-0.19971	3539.4	-0.35575	3539.4	-0.3521	3539.6	-0.23438		3543.6	-1.40237	3544.05	-1.39244	3543.6	-1.39633	3544.55	-0.69373
															3539.95	-0.19963	3539.5	-0.35536	3539.5	-0.35146	3539.7	-0.23428		3543.7	-1.40331	3544.15	-1.39255	3543.7	-1.39662	3544.65	-0.69395
															3540.05	-0.19955	3539.6	-0.35495	3539.6	-0.35079	3539.8	-0.23416		3543.8	-1.40422	3544.25	-1.39257	3543.8	-1.39682	3544.75	-0.69416
															3540.15	-0.19949	3539.7	-0.35456	3539.7	-0.35016	3539.9	-0.23402		3543.9	-1.40505	3544.35	-1.39231	3543.9	-1.39693	3544.85	-0.69438
															3540.25	-0.19946	3539.8	-0.35424	3539.8	-0.34959	3540	-0.23384		3544	-1.40571	3544.45	-1.39163	3544	-1.39698	3544.95	-0.6946
															3540.35	-0.19948	3539.9	-0.354	3539.9	-0.3491	3540.1	-0.23366		3544.1	-1.40619	3544.55	-1.39047	3544.1	-1.39699	3545.05	-0.69484
															3540.45	-0.19954	3540	-0.35385	3540	-0.34872	3540.2	-0.23347		3544.2	-1.40646	3544.65	-1.38886	3544.2	-1.397	3545.15	-0.69508
															3540.55	-0.19966	3540.1	-0.35379	3540.1	-0.34846	3540.3	-0.23329		3544.3	-1.40655	3544.75	-1.3869	3544.3	-1.39704	3545.25	-0.6953
															3540.65	-0.19983	3540.2	-0.35384	3540.2	-0.34836	3540.4	-0.23312		3544.4	-1.40648	3544.85	-1.38477	3544.4	-1.39711	3545.35	-0.69546
															3540.75	-0.20005	3540.3	-0.35398	3540.3	-0.34839	3540.5	-0.233		3544.5	-1.40631	3544.95	-1.38269	3544.5	-1.3972	3545.45	-0.69554
															3540.85	-0.20029	3540.4	-0.3542	3540.4	-0.34853	3540.6	-0.23296		3544.6	-1.40608	3545.05	-1.38087	3544.6	-1.39732	3545.55	-0.6955
															3540.95	-0.20053	3540.5	-0.35447	3540.5	-0.34874	3540.7	-0.23303		3544.7	-1.40583	3545.15	-1.37949	3544.7	-1.39745	3545.65	-0.69533
															3541.05	-0.20073	3540.6	-0.35474	3540.6	-0.34898	3540.8	-0.2332		3544.8	-1.40558	3545.25	-1.37868	3544.8	-1.3976	3545.75	-0.69505
															3541.15	-0.20086	3540.7	-0.35498	3540.7	-0.34922	3540.9	-0.23344		3544.9	-1.40534	3545.35	-1.37846	3544.9	-1.39775	3545.85	-0.69469
															3541.25	-0.20091	3540.8	-0.3552	3540.8	-0.34944	3541	-0.23368		3545	-1.4051	3545.45	-1.37878	3545	-1.3979	3545.95	-0.69429
															3541.35	-0.2009	3540.9	-0.3554	3540.9	-0.34961	3541.1	-0.23389		3545.1	-1.40484	3545.55	-1.37953	3545.1	-1.39804	3546.05	-0.69389
															3541.45	-0.20081	3541	-0.35558	3541	-0.34972	3541.2	-0.23403		3545.2	-1.40453	3545.65	-1.38059	3545.2	-1.39814	3546.15	-0.69353
															3541.55	-0.20064	3541.1	-0.35574	3541.1	-0.34981	3541.3	-0.23411		3545.3	-1.40414	3545.75	-1.38185	3545.3	-1.3982	3546.25	-0.69325
															3541.65	-0.20038	3541.2	-0.35584	3541.2	-0.34989	3541.4	-0.23415		3545.4	-1.40366	3545.85	-1.38324	3545.4	-1.3982	3546.35	-0.69307
															3541.75	-0.20005	3541.3	-0.35584	3541.3	-0.34999	3541.5	-0.23417		3545.5	-1.40308	3545.95	-1.38473	3545.5	-1.39813	3546.45	-0.693
															3541.85	-0.19968	3541.4	-0.3557	3541.4	-0.35014	3541.6	-0.23416		3545.6	-1.40241	3546.05	-1.38629	3545.6	-1.39798	3546.55	-0.69306
															3541.95	-0.19931	3541.5	-0.35541	3541.5	-0.35032	3541.7	-0.23414		3545.7	-1.40169	3546.15	-1.38789	3545.7	-1.39776	3546.65	-0.69321
															3542.05	-0.19899	3541.6	-0.35497	3541.6	-0.35051	3541.8	-0.2341		3545.8	-1.40097	3546.25	-1.38949	3545.8	-1.39746	3546.75	-0.69345
															3542.15	-0.19873	3541.7	-0.35441	3541.7	-0.35065	3541.9	-0.23405		3545.9	-1.40033	3546.35	-1.39107	3545.9	-1.39706	3546.85	-0.69373
															3542.25	-0.19853	3541.8	-0.35378	3541.8	-0.35073	3542	-0.23399		3546	-1.39983	3546.45	-1.39261	3546	-1.39659	3546.95	-0.69405
															3542.35	-0.1984	3541.9	-0.35312	3541.9	-0.35072	3542.1	-0.23394		3546.1	-1.39951	3546.55	-1.39411	3546.1	-1.39606	3547.05	-0.69438
															3542.45	-0.19832	3542	-0.35249	3542	-0.35064	3542.2	-0.2339		3546.2	-1.39941	3546.65	-1.39553	3546.2	-1.39547	3547.15	-0.6947
															3542.55	-0.19831	3542.1	-0.35194	3542.1	-0.3505	3542.3	-0.23388		3546.3	-1.39949	3546.75	-1.39682	3546.3	-1.39486	3547.25	-0.69501
															3542.65	-0.19837	3542.2	-0.3515	3542.2	-0.35034	3542.4	-0.23389		3546.4	-1.39972	3546.85	-1.39785	3546.4	-1.39423	3547.35	-0.69532
															3542.75	-0.1985	3542.3	-0.35119	3542.3	-0.35017	3542.5	-0.23394		3546.5	-1.40003	3546.95	-1.3985	3546.5	-1.3936	3547.45	-0.69563
															3542.85	-0.19868	3542.4	-0.35101	3542.4	-0.34999	3542.6	-0.23404		3546.6	-1.40037	3547.05	-1.39866	3546.6	-1.39299	3547.55	-0.69593
															3542.95	-0.19887	3542.5	-0.35093	3542.5	-0.34981	3542.7	-0.23417		3546.7	-1.40068	3547.15	-1.39822	3546.7	-1.39243	3547.65	-0.69622
															3543.05	-0.19905	3542.6	-0.35092	3542.6	-0.34967	3542.8	-0.23428		3546.8	-1.40091	3547.25	-1.39717	3546.8	-1.39194	3547.75	-0.6965
															3543.15	-0.19918	3542.7	-0.35096	3542.7	-0.3496	3542.9	-0.23434		3546.9	-1.40104	3547.35	-1.39553	3546.9	-1.39153	3547.85	-0.69676
															3543.25	-0.19925	3542.8	-0.35102	3542.8	-0.3496	3543	-0.23434		3547	-1.40105	3547.45	-1.39344	3547	-1.3912	3547.95	-0.69698
															3543.35	-0.19928	3542.9	-0.35113	3542.9	-0.34971	3543.1	-0.2343		3547.1	-1.40098	3547.55	-1.39108	3547.1	-1.39091	3548.05	-0.69715
															3543.45	-0.19929	3543	-0.35129	3543	-0.34992	3543.2	-0.23424		3547.2	-1.40086	3547.65	-1.38867	3547.2	-1.39061	3548.15	-0.69724
															3543.55	-0.1993	3543.1	-0.35149	3543.1	-0.3502	3543.3	-0.2342		3547.3	-1.40077	3547.75	-1.38646	3547.3	-1.39028	3548.25	-0.69723
															3543.65	-0.19935	3543.2	-0.3517	3543.2	-0.35055	3543.4	-0.23416		3547.4	-1.40076	3547.85	-1.38467	3547.4	-1.38987	3548.35	-0.69712
															3543.75	-0.19942	3543.3	-0.35189	3543.3	-0.35092	3543.5	-0.23414		3547.5	-1.40084	3547.95	-1.38347	3547.5	-1.38938	3548.45	-0.69689
															3543.85	-0.19953	3543.4	-0.35204	3543.4	-0.35127	3543.6	-0.23414		3547.6	-1.40101	3548.05	-1.38295	3547.6	-1.38883	3548.55	-0.69656
															3543.95	-0.19964	3543.5	-0.35213	3543.5	-0.35155	3543.7	-0.23418		3547.7	-1.40121	3548.15	-1.38311	3547.7	-1.38824	3548.65	-0.69616
															3544.05	-0.19976	3543.6	-0.35219	3543.6	-0.35176	3543.8	-0.23429		3547.8	-1.40138	3548.25	-1.38383	3547.8	-1.38768	3548.75	-0.69573
															3544.15	-0.19986	3543.7	-0.35224	3543.7	-0.35186	3543.9	-0.2345		3547.9	-1.40146	3548.35	-1.38496	3547.9	-1.3872	3548.85	-0.69529
															3544.25	-0.19993	3543.8	-0.3523	3543.8	-0.35188	3544	-0.23475		3548	-1.40141	3548.45	-1.38628	3548	-1.38684	3548.95	-0.69489
															3544.35	-0.19999	3543.9	-0.35238	3543.9	-0.35183	3544.1	-0.23502		3548.1	-1.40122	3548.55	-1.38757	3548.1	-1.38664	3549.05	-0.69455
															3544.45	-0.20003	3544	-0.35248	3544	-0.35174	3544.2	-0.23525		3548.2	-1.40088	3548.65	-1.38868	3548.2	-1.38662	3549.15	-0.69428
															3544.55	-0.20008	3544.1	-0.3526	3544.1	-0.35164	3544.3	-0.23539		3548.3	-1.40042	3548.75	-1.38952	3548.3	-1.38678	3549.25	-0.69411
															3544.65	-0.20017	3544.2	-0.35271	3544.2	-0.35156	3544.4	-0.23545		3548.4	-1.39989	3548.85	-1.39009	3548.4	-1.38707	3549.35	-0.69402
															3544.75	-0.20028	3544.3	-0.35279	3544.3	-0.35155	3544.5	-0.23542		3548.5	-1.39935	3548.95	-1.39042	3548.5	-1.38745	3549.45	-0.69401
															3544.85	-0.2004	3544.4	-0.35281	3544.4	-0.35164	3544.6	-0.2353		3548.6	-1.39887	3549.05	-1.39056	3548.6	-1.38786	3549.55	-0.69404
															3544.95	-0.2005	3544.5	-0.35276	3544.5	-0.35185	3544.7	-0.23511		3548.7	-1.39853	3549.15	-1.39052	3548.7	-1.38824	3549.65	-0.69409
															3545.05	-0.20055	3544.6	-0.35262	3544.6	-0.35215	3544.8	-0.23485		3548.8	-1.39839	3549.25	-1.39031	3548.8	-1.38856	3549.75	-0.69414
															3545.15	-0.20055	3544.7	-0.35241	3544.7	-0.35251	3544.9	-0.23455		3548.9	-1.39845	3549.35	-1.38987	3548.9	-1.38882	3549.85	-0.69418
															3545.25	-0.20051	3544.8	-0.35214	3544.8	-0.35285	3545	-0.23425		3549	-1.3987	3549.45	-1.38916	3549	-1.38906	3549.95	-0.69419
															3545.35	-0.20047	3544.9	-0.35187	3544.9	-0.35313	3545.1	-0.23399		3549.1	-1.39908	3549.55	-1.38816	3549.1	-1.38932	3550.05	-0.69418
															3545.45	-0.20042	3545	-0.35162	3545	-0.35334	3545.2	-0.23377		3549.2	-1.39952	3549.65	-1.38684	3549.2	-1.38965	3550.15	-0.69414
															3545.55	-0.20035	3545.1	-0.35142	3545.1	-0.35349	3545.3	-0.23361		3549.3	-1.39991	3549.75	-1.38525	3549.3	-1.39009	3550.25	-0.69407
															3545.65	-0.20025	3545.2	-0.35129	3545.2	-0.35357	3545.4	-0.2335		3549.4	-1.4002	3549.85	-1.38342	3549.4	-1.39069	3550.35	-0.69398
															3545.75	-0.20011	3545.3	-0.35125	3545.3	-0.35357	3545.5	-0.23344		3549.5	-1.40033	3549.95	-1.38149	3549.5	-1.39145	3550.45	-0.69389
															3545.85	-0.19995	3545.4	-0.35133	3545.4	-0.35346	3545.6	-0.23344		3549.6	-1.40026	3550.05	-1.37964	3549.6	-1.39237	3550.55	-0.69379
															3545.95	-0.19978	3545.5	-0.35151	3545.5	-0.35327	3545.7	-0.23352		3549.7	-1.40001	3550.15	-1.37809	3549.7	-1.3934	3550.65	-0.69371
															3546.05	-0.19964	3545.6	-0.35174	3545.6	-0.35304	3545.8	-0.23366		3549.8	-1.39961	3550.25	-1.3771	3549.8	-1.39446	3550.75	-0.69364
															3546.15	-0.19953	3545.7	-0.35197	3545.7	-0.35286	3545.9	-0.23385		3549.9	-1.39916	3550.35	-1.37685	3549.9	-1.39544	3550.85	-0.69355
															3546.25	-0.19947	3545.8	-0.35217	3545.8	-0.35279	3546	-0.23404		3550	-1.39873	3550.45	-1.37743	3550	-1.39622	3550.95	-0.69345
															3546.35	-0.19943	3545.9	-0.35231	3545.9	-0.35286	3546.1	-0.23421		3550.1	-1.39839	3550.55	-1.37879	3550.1	-1.3967	3551.05	-0.69329
															3546.45	-0.19944	3546	-0.35236	3546	-0.35304	3546.2	-0.23433		3550.2	-1.39817	3550.65	-1.38076	3550.2	-1.39682	3551.15	-0.69308
															3546.55	-0.1995	3546.1	-0.35232	3546.1	-0.35329	3546.3	-0.2344		3550.3	-1.39808	3550.75	-1.38308	3550.3	-1.39657	3551.25	-0.69279
															3546.65	-0.19959	3546.2	-0.35216	3546.2	-0.35355	3546.4	-0.23444		3550.4	-1.39805	3550.85	-1.3855	3550.4	-1.39599	3551.35	-0.69244
															3546.75	-0.1997	3546.3	-0.35191	3546.3	-0.35379	3546.5	-0.23445		3550.5	-1.39803	3550.95	-1.38777	3550.5	-1.39513	3551.45	-0.69204
															3546.85	-0.19982	3546.4	-0.3516	3546.4	-0.35396	3546.6	-0.23447		3550.6	-1.39795	3551.05	-1.38968	3550.6	-1.3941	3551.55	-0.69163
															3546.95	-0.19993	3546.5	-0.35127	3546.5	-0.35404	3546.7	-0.23451		3550.7	-1.39775	3551.15	-1.39105	3550.7	-1.39299	3551.65	-0.69125
															3547.05	-0.20003	3546.6	-0.351	3546.6	-0.35401	3546.8	-0.23458		3550.8	-1.39744	3551.25	-1.3918	3550.8	-1.39193	3551.75	-0.69092
															3547.15	-0.20014	3546.7	-0.35082	3546.7	-0.35387	3546.9	-0.23468		3550.9	-1.39702	3551.35	-1.39194	3550.9	-1.39101	3551.85	-0.69068
															3547.25	-0.20023	3546.8	-0.35078	3546.8	-0.35364	3547	-0.2348		3551	-1.39656	3551.45	-1.39157	3551	-1.39031	3551.95	-0.69056
															3547.35	-0.20029	3546.9	-0.35083	3546.9	-0.35333	3547.1	-0.23494		3551.1	-1.39612	3551.55	-1.39087	3551.1	-1.38988	3552.05	-0.69056
															3547.45	-0.2003	3547	-0.35096	3547	-0.35297	3547.2	-0.23507		3551.2	-1.3958	3551.65	-1.39003	3551.2	-1.38971	3552.15	-0.69069
															3547.55	-0.20025	3547.1	-0.35113	3547.1	-0.35256	3547.3	-0.2352		3551.3	-1.39565	3551.75	-1.38922	3551.3	-1.38974	3552.25	-0.6909
															3547.65	-0.20016	3547.2	-0.35134	3547.2	-0.3521	3547.4	-0.23532		3551.4	-1.39573	3551.85	-1.38853	3551.4	-1.3899	3552.35	-0.69118
															3547.75	-0.20004	3547.3	-0.35159	3547.3	-0.35162	3547.5	-0.23543		3551.5	-1.39604	3551.95	-1.38801	3551.5	-1.39013	3552.45	-0.69148
															3547.85	-0.19991	3547.4	-0.35187	3547.4	-0.35116	3547.6	-0.23554		3551.6	-1.39655	3552.05	-1.38763	3551.6	-1.39037	3552.55	-0.69177
															3547.95	-0.19978	3547.5	-0.35216	3547.5	-0.35078	3547.7	-0.23563		3551.7	-1.39719	3552.15	-1.38735	3551.7	-1.39059	3552.65	-0.69205
															3548.05	-0.19968	3547.6	-0.35242	3547.6	-0.35055	3547.8	-0.23568		3551.8	-1.3979	3552.25	-1.38711	3551.8	-1.39077	3552.75	-0.6923
															3548.15	-0.19961	3547.7	-0.35262	3547.7	-0.35053	3547.9	-0.23566		3551.9	-1.3986	3552.35	-1.38686	3551.9	-1.39094	3552.85	-0.69251
															3548.25	-0.19957	3547.8	-0.35274	3547.8	-0.3507	3548	-0.23555		3552	-1.39923	3552.45	-1.38658	3552	-1.39109	3552.95	-0.69269
															3548.35	-0.19956	3547.9	-0.35276	3547.9	-0.35102	3548.1	-0.23535		3552.1	-1.39975	3552.55	-1.38625	3552.1	-1.39124	3553.05	-0.69283
															3548.45	-0.19958	3548	-0.35269	3548	-0.35141	3548.2	-0.23507		3552.2	-1.40014	3552.65	-1.3859	3552.2	-1.39142	3553.15	-0.69292
															3548.55	-0.19963	3548.1	-0.35255	3548.1	-0.35178	3548.3	-0.23476		3552.3	-1.40039	3552.75	-1.38559	3552.3	-1.39164	3553.25	-0.69295
															3548.65	-0.1997	3548.2	-0.35237	3548.2	-0.35209	3548.4	-0.23447		3552.4	-1.40052	3552.85	-1.38533	3552.4	-1.39191	3553.35	-0.69294
															3548.75	-0.19981	3548.3	-0.35219	3548.3	-0.35231	3548.5	-0.23425		3552.5	-1.40058	3552.95	-1.38516	3552.5	-1.3922	3553.45	-0.69288
															3548.85	-0.19996	3548.4	-0.35207	3548.4	-0.35245	3548.6	-0.23409		3552.6	-1.40065	3553.05	-1.38505	3552.6	-1.39249	3553.55	-0.69277
															3548.95	-0.20015	3548.5	-0.35205	3548.5	-0.35254	3548.7	-0.234		3552.7	-1.40078	3553.15	-1.38499	3552.7	-1.39273	3553.65	-0.69263
															3549.05	-0.20037	3548.6	-0.35214	3548.6	-0.3526	3548.8	-0.23396		3552.8	-1.40105	3553.25	-1.38497	3552.8	-1.39288	3553.75	-0.69247
															3549.15	-0.20058	3548.7	-0.35236	3548.7	-0.35262	3548.9	-0.23395		3552.9	-1.40146	3553.35	-1.38496	3552.9	-1.39291	3553.85	-0.69228
															3549.25	-0.20077	3548.8	-0.35265	3548.8	-0.35257	3549	-0.23395		3553	-1.40201	3553.45	-1.38495	3553	-1.39281	3553.95	-0.69209
															3549.35	-0.20092	3548.9	-0.35299	3548.9	-0.35242	3549.1	-0.23396		3553.1	-1.40266	3553.55	-1.38491	3553.1	-1.39262	3554.05	-0.6919
															3549.45	-0.20103	3549	-0.35332	3549	-0.35216	3549.2	-0.234		3553.2	-1.40336	3553.65	-1.38486	3553.2	-1.39235	3554.15	-0.69172
															3549.55	-0.20109	3549.1	-0.3536	3549.1	-0.35181	3549.3	-0.23407		3553.3	-1.40405	3553.75	-1.38482	3553.3	-1.39205	3554.25	-0.69157
															3549.65	-0.20111	3549.2	-0.35382	3549.2	-0.35141	3549.4	-0.23417		3553.4	-1.40466	3553.85	-1.38482	3553.4	-1.39171	3554.35	-0.69145
															3549.75	-0.20109	3549.3	-0.35395	3549.3	-0.351	3549.5	-0.23428		3553.5	-1.40512	3553.95	-1.38493	3553.5	-1.39134	3554.45	-0.69137
															3549.85	-0.20103	3549.4	-0.354	3549.4	-0.35061	3549.6	-0.23438		3553.6	-1.40538	3554.05	-1.38517	3553.6	-1.39092	3554.55	-0.69134
															3549.95	-0.20092	3549.5	-0.35397	3549.5	-0.35027	3549.7	-0.23443		3553.7	-1.40545	3554.15	-1.38553	3553.7	-1.39045	3554.65	-0.69137
															3550.05	-0.20077	3549.6	-0.35389	3549.6	-0.34999	3549.8	-0.23444		3553.8	-1.40532	3554.25	-1.38598	3553.8	-1.38994	3554.75	-0.69145
															3550.15	-0.20056	3549.7	-0.35373	3549.7	-0.34979	3549.9	-0.23443		3553.9	-1.40504	3554.35	-1.38646	3553.9	-1.3894	3554.85	-0.69161
															3550.25	-0.20031	3549.8	-0.35352	3549.8	-0.34967	3550	-0.23443		3554	-1.40468	3554.45	-1.3869	3554	-1.38881	3554.95	-0.69184
															3550.35	-0.20001	3549.9	-0.35327	3549.9	-0.34962	3550.1	-0.23447		3554.1	-1.40428	3554.55	-1.38725	3554.1	-1.38819	3555.05	-0.69213
															3550.45	-0.1997	3550	-0.35301	3550	-0.34965	3550.2	-0.23458		3554.2	-1.40388	3554.65	-1.38744	3554.2	-1.38752	3555.15	-0.69247
															3550.55	-0.19941	3550.1	-0.35278	3550.1	-0.34975	3550.3	-0.23477		3554.3	-1.40353	3554.75	-1.38744	3554.3	-1.38679	3555.25	-0.69285
															3550.65	-0.19916	3550.2	-0.3526	3550.2	-0.34993	3550.4	-0.23502		3554.4	-1.40322	3554.85	-1.38718	3554.4	-1.38601	3555.35	-0.69325
															3550.75	-0.19899	3550.3	-0.35249	3550.3	-0.35019	3550.5	-0.2353		3554.5	-1.40298	3554.95	-1.38662	3554.5	-1.38522	3555.45	-0.69365
															3550.85	-0.1989	3550.4	-0.35242	3550.4	-0.35051	3550.6	-0.23556		3554.6	-1.4028	3555.05	-1.38573	3554.6	-1.38443	3555.55	-0.69403
															3550.95	-0.19887	3550.5	-0.3524	3550.5	-0.35084	3550.7	-0.23576		3554.7	-1.40271	3555.15	-1.38456	3554.7	-1.38369	3555.65	-0.69439
															3551.05	-0.19888	3550.6	-0.35244	3550.6	-0.35114	3550.8	-0.23585		3554.8	-1.40269	3555.25	-1.38317	3554.8	-1.38301	3555.75	-0.69472
															3551.15	-0.19892	3550.7	-0.35253	3550.7	-0.35138	3550.9	-0.23584		3554.9	-1.40273	3555.35	-1.38171	3554.9	-1.38242	3555.85	-0.69499
															3551.25	-0.19898	3550.8	-0.35268	3550.8	-0.35156	3551	-0.23573		3555	-1.40282	3555.45	-1.38037	3555	-1.38193	3555.95	-0.6952
															3551.35	-0.19904	3550.9	-0.35284	3550.9	-0.35173	3551.1	-0.23555		3555.1	-1.40293	3555.55	-1.37935	3555.1	-1.38159	3556.05	-0.69533
															3551.45	-0.19911	3551	-0.35296	3551	-0.35191	3551.2	-0.23533		3555.2	-1.40308	3555.65	-1.37888	3555.2	-1.38142	3556.15	-0.69537
															3551.55	-0.19919	3551.1	-0.35298	3551.1	-0.35211	3551.3	-0.23508		3555.3	-1.40324	3555.75	-1.3791	3555.3	-1.38144	3556.25	-0.69532
															3551.65	-0.19929	3551.2	-0.35289	3551.2	-0.35233	3551.4	-0.2348		3555.4	-1.40341	3555.85	-1.38007	3555.4	-1.38165	3556.35	-0.69518
															3551.75	-0.19938	3551.3	-0.35272	3551.3	-0.35252	3551.5	-0.23448		3555.5	-1.40356	3555.95	-1.38174	3555.5	-1.38201	3556.45	-0.69498
															3551.85	-0.19944	3551.4	-0.35251	3551.4	-0.35266	3551.6	-0.23413		3555.6	-1.40365	3556.05	-1.38393	3555.6	-1.38247	3556.55	-0.69473
															3551.95	-0.19946	3551.5	-0.35232	3551.5	-0.35274	3551.7	-0.23378		3555.7	-1.40364	3556.15	-1.38636	3555.7	-1.383	3556.65	-0.69445
															3552.05	-0.19941	3551.6	-0.35218	3551.6	-0.35276	3551.8	-0.23349		3555.8	-1.4035	3556.25	-1.3887	3555.8	-1.38354	3556.75	-0.69415
															3552.15	-0.19931	3551.7	-0.3521	3551.7	-0.35275	3551.9	-0.23328		3555.9	-1.40321	3556.35	-1.39065	3555.9	-1.38406	3556.85	-0.69385
															3552.25	-0.19917	3551.8	-0.35207	3551.8	-0.35272	3552	-0.23317		3556	-1.40279	3556.45	-1.39199	3556	-1.38454	3556.95	-0.69358
															3552.35	-0.19903	3551.9	-0.3521	3551.9	-0.3527	3552.1	-0.23315		3556.1	-1.40223	3556.55	-1.3926	3556.1	-1.38497	3557.05	-0.69334
															3552.45	-0.19893	3552	-0.35218	3552	-0.35268	3552.2	-0.23318		3556.2	-1.40158	3556.65	-1.39253	3556.2	-1.38533	3557.15	-0.69314
															3552.55	-0.19891	3552.1	-0.35227	3552.1	-0.35268	3552.3	-0.23326		3556.3	-1.40086	3556.75	-1.39194	3556.3	-1.38562	3557.25	-0.693
															3552.65	-0.19898	3552.2	-0.35235	3552.2	-0.35266	3552.4	-0.23335		3556.4	-1.40012	3556.85	-1.39105	3556.4	-1.38586	3557.35	-0.69291
															3552.75	-0.19912	3552.3	-0.3524	3552.3	-0.35261	3552.5	-0.23342		3556.5	-1.39941	3556.95	-1.39008	3556.5	-1.38607	3557.45	-0.69287
															3552.85	-0.19932	3552.4	-0.35241	3552.4	-0.3525	3552.6	-0.23347		3556.6	-1.39881	3557.05	-1.38924	3556.6	-1.38626	3557.55	-0.69287
															3552.95	-0.19953	3552.5	-0.35239	3552.5	-0.35236	3552.7	-0.23346		3556.7	-1.39835	3557.15	-1.38868	3556.7	-1.38646	3557.65	-0.69292
															3553.05	-0.19973	3552.6	-0.35238	3552.6	-0.35221	3552.8	-0.23338		3556.8	-1.39807	3557.25	-1.38843	3556.8	-1.38667	3557.75	-0.69302
															3553.15	-0.1999	3552.7	-0.35238	3552.7	-0.35212	3552.9	-0.23326		3556.9	-1.39799	3557.35	-1.38849	3556.9	-1.38687	3557.85	-0.69314
															3553.25	-0.20004	3552.8	-0.35238	3552.8	-0.35212	3553	-0.23311		3557	-1.39808	3557.45	-1.38877	3557	-1.38702	3557.95	-0.69331
															3553.35	-0.20016	3552.9	-0.35233	3552.9	-0.35222	3553.1	-0.23296		3557.1	-1.39835	3557.55	-1.38916	3557.1	-1.38709	3558.05	-0.69349
															3553.45	-0.20026	3553	-0.35223	3553	-0.3524	3553.2	-0.23281		3557.2	-1.39877	3557.65	-1.38955	3557.2	-1.38708	3558.15	-0.69369
															3553.55	-0.20035	3553.1	-0.35206	3553.1	-0.3526	3553.3	-0.23266		3557.3	-1.39932	3557.75	-1.38988	3557.3	-1.38696	3558.25	-0.69391
															3553.65	-0.20043	3553.2	-0.35189	3553.2	-0.35277	3553.4	-0.23252		3557.4	-1.4	3557.85	-1.39014	3557.4	-1.38677	3558.35	-0.69413
															3553.75	-0.20048	3553.3	-0.35174	3553.3	-0.35289	3553.5	-0.2324		3557.5	-1.40078	3557.95	-1.39038	3557.5	-1.38653	3558.45	-0.69436
															3553.85	-0.20051	3553.4	-0.35165	3553.4	-0.35293	3553.6	-0.23232		3557.6	-1.40166	3558.05	-1.39066	3557.6	-1.38631	3558.55	-0.69459
															3553.95	-0.20051	3553.5	-0.35164	3553.5	-0.35289	3553.7	-0.23232		3557.7	-1.40258	3558.15	-1.39102	3557.7	-1.38618	3558.65	-0.69481
															3554.05	-0.2005	3553.6	-0.35171	3553.6	-0.35276	3553.8	-0.23241		3557.8	-1.40351	3558.25	-1.39147	3557.8	-1.38619	3558.75	-0.69498
															3554.15	-0.20047	3553.7	-0.35186	3553.7	-0.35255	3553.9	-0.23257		3557.9	-1.40438	3558.35	-1.39201	3557.9	-1.38638	3558.85	-0.69508
															3554.25	-0.20046	3553.8	-0.35206	3553.8	-0.35229	3554	-0.23279		3558	-1.40515	3558.45	-1.39259	3558	-1.38673	3558.95	-0.69508
															3554.35	-0.20048	3553.9	-0.35227	3553.9	-0.35199	3554.1	-0.23302		3558.1	-1.40578	3558.55	-1.39316	3558.1	-1.3872	3559.05	-0.69497
															3554.45	-0.20053	3554	-0.35246	3554	-0.35169	3554.2	-0.23326		3558.2	-1.40622	3558.65	-1.3937	3558.2	-1.38772	3559.15	-0.69472
															3554.55	-0.20062	3554.1	-0.35261	3554.1	-0.3514	3554.3	-0.23351		3558.3	-1.40646	3558.75	-1.39417	3558.3	-1.38818	3559.25	-0.69433
															3554.65	-0.20072	3554.2	-0.35273	3554.2	-0.35117	3554.4	-0.23375		3558.4	-1.40647	3558.85	-1.39452	3558.4	-1.38851	3559.35	-0.69382
															3554.75	-0.2008	3554.3	-0.35285	3554.3	-0.351	3554.5	-0.23399		3558.5	-1.40625	3558.95	-1.39468	3558.5	-1.38863	3559.45	-0.6932
															3554.85	-0.20083	3554.4	-0.35297	3554.4	-0.35094	3554.6	-0.23423		3558.6	-1.40583	3559.05	-1.39455	3558.6	-1.38853	3559.55	-0.69251
															3554.95	-0.20081	3554.5	-0.35309	3554.5	-0.35099	3554.7	-0.23446		3558.7	-1.40526	3559.15	-1.39402	3558.7	-1.38822	3559.65	-0.69178
															3555.05	-0.20075	3554.6	-0.35318	3554.6	-0.35115	3554.8	-0.23467		3558.8	-1.40462	3559.25	-1.39304	3558.8	-1.38777	3559.75	-0.69104
															3555.15	-0.20066	3554.7	-0.35323	3554.7	-0.35141	3554.9	-0.23488		3558.9	-1.40398	3559.35	-1.39162	3558.9	-1.38725	3559.85	-0.69032
															3555.25	-0.20054	3554.8	-0.3532	3554.8	-0.35173	3555	-0.23506		3559	-1.40339	3559.45	-1.38987	3559	-1.38675	3559.95	-0.68965
															3555.35	-0.2004	3554.9	-0.35309	3554.9	-0.35207	3555.1	-0.23521		3559.1	-1.4029	3559.55	-1.38799	3559.1	-1.38638	3560.05	-0.68906
															3555.45	-0.20025	3555	-0.35294	3555	-0.35241	3555.2	-0.23531		3559.2	-1.40251	3559.65	-1.38621	3559.2	-1.3862	3560.15	-0.68856
															3555.55	-0.20008	3555.1	-0.35278	3555.1	-0.35272	3555.3	-0.23535		3559.3	-1.40223	3559.75	-1.38478	3559.3	-1.38625	3560.25	-0.68817
															3555.65	-0.19993	3555.2	-0.35265	3555.2	-0.35298	3555.4	-0.23534		3559.4	-1.40202	3559.85	-1.38392	3559.4	-1.38652	3560.35	-0.68793
															3555.75	-0.19981	3555.3	-0.35258	3555.3	-0.35317	3555.5	-0.23531		3559.5	-1.40185	3559.95	-1.38378	3559.5	-1.38696	3560.45	-0.68782
															3555.85	-0.19972	3555.4	-0.35257	3555.4	-0.35328	3555.6	-0.23527		3559.6	-1.4017	3560.05	-1.38443	3559.6	-1.38748	3560.55	-0.68784
															3555.95	-0.19968	3555.5	-0.35262	3555.5	-0.35331	3555.7	-0.23522		3559.7	-1.40151	3560.15	-1.38582	3559.7	-1.38798	3560.65	-0.688
															3556.05	-0.19968	3555.6	-0.3527	3555.6	-0.35328	3555.8	-0.23515		3559.8	-1.40126	3560.25	-1.38776	3559.8	-1.38838	3560.75	-0.68828
															3556.15	-0.1997	3555.7	-0.35277	3555.7	-0.35322	3555.9	-0.23503		3559.9	-1.40093	3560.35	-1.38993	3559.9	-1.38862	3560.85	-0.68866
															3556.25	-0.19974	3555.8	-0.35281	3555.8	-0.35316	3556	-0.23486		3560	-1.40052	3560.45	-1.39194	3560	-1.38866	3560.95	-0.68915
															3556.35	-0.19977	3555.9	-0.35281	3555.9	-0.3531	3556.1	-0.23465		3560.1	-1.40004	3560.55	-1.39344	3560.1	-1.38852	3561.05	-0.6897
															3556.45	-0.19979	3556	-0.35279	3556	-0.35304	3556.2	-0.23442		3560.2	-1.39949	3560.65	-1.39421	3560.2	-1.38825	3561.15	-0.6903
															3556.55	-0.19979	3556.1	-0.35277	3556.1	-0.35294	3556.3	-0.23419		3560.3	-1.39891	3560.75	-1.3942	3560.3	-1.38792	3561.25	-0.69092
															3556.65	-0.19978	3556.2	-0.35276	3556.2	-0.35281	3556.4	-0.23397		3560.4	-1.3983	3560.85	-1.39352	3560.4	-1.38762	3561.35	-0.69153
															3556.75	-0.19978	3556.3	-0.35273	3556.3	-0.35267	3556.5	-0.23375		3560.5	-1.39768	3560.95	-1.39239	3560.5	-1.38743	3561.45	-0.69211
															3556.85	-0.1998	3556.4	-0.35267	3556.4	-0.35254	3556.6	-0.23354		3560.6	-1.39707	3561.05	-1.39104	3560.6	-1.38741	3561.55	-0.69262
															3556.95	-0.19985	3556.5	-0.35253	3556.5	-0.35245	3556.7	-0.23335		3560.7	-1.39646	3561.15	-1.38971	3560.7	-1.38756	3561.65	-0.69306
															3557.05	-0.19992	3556.6	-0.3523	3556.6	-0.3524	3556.8	-0.23319		3560.8	-1.39588	3561.25	-1.38857	3560.8	-1.38784	3561.75	-0.69341
															3557.15	-0.20002	3556.7	-0.35201	3556.7	-0.35238	3556.9	-0.23309		3560.9	-1.39533	3561.35	-1.38771	3560.9	-1.38816	3561.85	-0.69363
															3557.25	-0.20013	3556.8	-0.35167	3556.8	-0.35237	3557	-0.23305		3561	-1.39482	3561.45	-1.38719	3561	-1.38843	3561.95	-0.69371
															3557.35	-0.20023	3556.9	-0.35132	3556.9	-0.35233	3557.1	-0.23307		3561.1	-1.39439	3561.55	-1.38699	3561.1	-1.38857	3562.05	-0.69365
															3557.45	-0.20031	3557	-0.35099	3557	-0.35224	3557.2	-0.23315		3561.2	-1.39404	3561.65	-1.38705	3561.2	-1.38852	3562.15	-0.69347
															3557.55	-0.20037	3557.1	-0.3507	3557.1	-0.35211	3557.3	-0.23329		3561.3	-1.39381	3561.75	-1.38729	3561.3	-1.38829	3562.25	-0.69318
															3557.65	-0.20043	3557.2	-0.35045	3557.2	-0.35194	3557.4	-0.2335		3561.4	-1.39371	3561.85	-1.38765	3561.4	-1.38789	3562.35	-0.69284
															3557.75	-0.2005	3557.3	-0.35025	3557.3	-0.35176	3557.5	-0.23374		3561.5	-1.39373	3561.95	-1.38813	3561.5	-1.3874	3562.45	-0.69245
															3557.85	-0.20058	3557.4	-0.35008	3557.4	-0.35162	3557.6	-0.234		3561.6	-1.39388	3562.05	-1.38873	3561.6	-1.38689	3562.55	-0.69205
															3557.95	-0.20066	3557.5	-0.34994	3557.5	-0.35154	3557.7	-0.23424		3561.7	-1.39414	3562.15	-1.38953	3561.7	-1.38645	3562.65	-0.69165
															3558.05	-0.20072	3557.6	-0.34981	3557.6	-0.35155	3557.8	-0.23443		3561.8	-1.39449	3562.25	-1.39054	3561.8	-1.38613	3562.75	-0.69125
															3558.15	-0.20074	3557.7	-0.34966	3557.7	-0.35167	3557.9	-0.23457		3561.9	-1.39489	3562.35	-1.39175	3561.9	-1.38599	3562.85	-0.69087
															3558.25	-0.20073	3557.8	-0.3495	3557.8	-0.35186	3558	-0.23467		3562	-1.39531	3562.45	-1.39305	3562	-1.38603	3562.95	-0.69052
															3558.35	-0.2007	3557.9	-0.34936	3557.9	-0.35208	3558.1	-0.23474		3562.1	-1.3957	3562.55	-1.3943	3562.1	-1.38622	3563.05	-0.69023
															3558.45	-0.20066	3558	-0.34926	3558	-0.35226	3558.2	-0.2348		3562.2	-1.39604	3562.65	-1.39531	3562.2	-1.38653	3563.15	-0.69
															3558.55	-0.20062	3558.1	-0.34925	3558.1	-0.35238	3558.3	-0.23483		3562.3	-1.39631	3562.75	-1.39593	3562.3	-1.38689	3563.25	-0.68984
															3558.65	-0.20059	3558.2	-0.34933	3558.2	-0.3524	3558.4	-0.23482		3562.4	-1.39651	3562.85	-1.39607	3562.4	-1.38726	3563.35	-0.68977
															3558.75	-0.20055	3558.3	-0.34949	3558.3	-0.35236	3558.5	-0.23474		3562.5	-1.39663	3562.95	-1.39571	3562.5	-1.38762	3563.45	-0.68977
															3558.85	-0.2005	3558.4	-0.34972	3558.4	-0.35229	3558.6	-0.23463		3562.6	-1.39672	3563.05	-1.39492	3562.6	-1.38797	3563.55	-0.68986
															3558.95	-0.20046	3558.5	-0.34999	3558.5	-0.35219	3558.7	-0.2345		3562.7	-1.39679	3563.15	-1.39381	3562.7	-1.38834	3563.65	-0.69003
															3559.05	-0.20044	3558.6	-0.35027	3558.6	-0.35209	3558.8	-0.23439		3562.8	-1.39685	3563.25	-1.39253	3562.8	-1.38875	3563.75	-0.69026
															3559.15	-0.20044	3558.7	-0.35056	3558.7	-0.35197	3558.9	-0.23432		3562.9	-1.39692	3563.35	-1.39124	3562.9	-1.38925	3563.85	-0.69053
															3559.25	-0.20047	3558.8	-0.35089	3558.8	-0.35181	3559	-0.23429		3563	-1.39701	3563.45	-1.39006	3563	-1.38985	3563.95	-0.69081
															3559.35	-0.20052	3558.9	-0.35125	3558.9	-0.35162	3559.1	-0.23432		3563.1	-1.3971	3563.55	-1.38912	3563.1	-1.39058	3564.05	-0.69108
															3559.45	-0.20059	3559	-0.35165	3559	-0.35138	3559.2	-0.23437		3563.2	-1.39721	3563.65	-1.38853	3563.2	-1.39142	3564.15	-0.69129
															3559.55	-0.20068	3559.1	-0.35206	3559.1	-0.35113	3559.3	-0.23444		3563.3	-1.39737	3563.75	-1.38834	3563.3	-1.39235	3564.25	-0.69145
															3559.65	-0.20077	3559.2	-0.35246	3559.2	-0.3509	3559.4	-0.23453		3563.4	-1.39762	3563.85	-1.38858	3563.4	-1.39332	3564.35	-0.69154
															3559.75	-0.20087	3559.3	-0.35283	3559.3	-0.35074	3559.5	-0.2346		3563.5	-1.39799	3563.95	-1.3892	3563.5	-1.39428	3564.45	-0.69157
															3559.85	-0.20095	3559.4	-0.35315	3559.4	-0.35069	3559.6	-0.23465		3563.6	-1.3985	3564.05	-1.39013	3563.6	-1.39515	3564.55	-0.69156
															3559.95	-0.201	3559.5	-0.35338	3559.5	-0.35076	3559.7	-0.23466		3563.7	-1.39916	3564.15	-1.39126	3563.7	-1.39585	3564.65	-0.6915
															3560.05	-0.20102	3559.6	-0.35349	3559.6	-0.35096	3559.8	-0.23462		3563.8	-1.39993	3564.25	-1.39245	3563.8	-1.39634	3564.75	-0.69141
															3560.15	-0.20102	3559.7	-0.35345	3559.7	-0.35124	3559.9	-0.23454		3563.9	-1.40075	3564.35	-1.39358	3563.9	-1.39659	3564.85	-0.69129
															3560.25	-0.20099	3559.8	-0.35329	3559.8	-0.35157	3560	-0.23443		3564	-1.40158	3564.45	-1.39452	3564	-1.39661	3564.95	-0.69117
															3560.35	-0.20096	3559.9	-0.35303	3559.9	-0.3519	3560.1	-0.23428		3564.1	-1.40235	3564.55	-1.39516	3564.1	-1.39643	3565.05	-0.69106
															3560.45	-0.20091	3560	-0.35275	3560	-0.35217	3560.2	-0.23411		3564.2	-1.40301	3564.65	-1.39539	3564.2	-1.3961	3565.15	-0.69099
															3560.55	-0.20087	3560.1	-0.35249	3560.1	-0.35237	3560.3	-0.23393		3564.3	-1.4035	3564.75	-1.39517	3564.3	-1.39566	3565.25	-0.69098
															3560.65	-0.20083	3560.2	-0.35226	3560.2	-0.35247	3560.4	-0.23375		3564.4	-1.40379	3564.85	-1.3945	3564.4	-1.39515	3565.35	-0.69102
															3560.75	-0.20079	3560.3	-0.35203	3560.3	-0.3525	3560.5	-0.23361		3564.5	-1.40385	3564.95	-1.39345	3564.5	-1.3946	3565.45	-0.69111
															3560.85	-0.20077	3560.4	-0.35179	3560.4	-0.35244	3560.6	-0.2335		3564.6	-1.40369	3565.05	-1.39216	3564.6	-1.39404	3565.55	-0.69124
															3560.95	-0.20077	3560.5	-0.35151	3560.5	-0.35228	3560.7	-0.23342		3564.7	-1.40335	3565.15	-1.3908	3564.7	-1.39347	3565.65	-0.6914
															3561.05	-0.20079	3560.6	-0.35124	3560.6	-0.35205	3560.8	-0.23339		3564.8	-1.40287	3565.25	-1.38954	3564.8	-1.39291	3565.75	-0.69159
															3561.15	-0.20082	3560.7	-0.35101	3560.7	-0.35177	3560.9	-0.23338		3564.9	-1.4023	3565.35	-1.38851	3564.9	-1.39235	3565.85	-0.69181
															3561.25	-0.20082	3560.8	-0.35089	3560.8	-0.35146	3561	-0.23341		3565	-1.40169	3565.45	-1.38778	3565	-1.39181	3565.95	-0.69205
															3561.35	-0.20078	3560.9	-0.35088	3560.9	-0.35117	3561.1	-0.23346		3565.1	-1.40107	3565.55	-1.38733	3565.1	-1.39128	3566.05	-0.69232
															3561.45	-0.20067	3561	-0.351	3561	-0.35091	3561.2	-0.23353		3565.2	-1.40045	3565.65	-1.38711	3565.2	-1.39079	3566.15	-0.69261
															3561.55	-0.2005	3561.1	-0.3512	3561.1	-0.35069	3561.3	-0.23362		3565.3	-1.39984	3565.75	-1.38702	3565.3	-1.39037	3566.25	-0.6929
															3561.65	-0.20029	3561.2	-0.35144	3561.2	-0.35051	3561.4	-0.23374		3565.4	-1.39925	3565.85	-1.38692	3565.4	-1.39003	3566.35	-0.69319
															3561.75	-0.20008	3561.3	-0.3517	3561.3	-0.35038	3561.5	-0.23388		3565.5	-1.39867	3565.95	-1.38668	3565.5	-1.3898	3566.45	-0.69347
															3561.85	-0.1999	3561.4	-0.35194	3561.4	-0.35029	3561.6	-0.23404		3565.6	-1.3981	3566.05	-1.38618	3565.6	-1.38966	3566.55	-0.69372
															3561.95	-0.19974	3561.5	-0.35215	3561.5	-0.35025	3561.7	-0.23421		3565.7	-1.39752	3566.15	-1.38536	3565.7	-1.38959	3566.65	-0.69393
															3562.05	-0.1996	3561.6	-0.35235	3561.6	-0.35029	3561.8	-0.23439		3565.8	-1.39694	3566.25	-1.38423	3565.8	-1.38957	3566.75	-0.69408
															3562.15	-0.19947	3561.7	-0.35255	3561.7	-0.35043	3561.9	-0.23455		3565.9	-1.39635	3566.35	-1.38288	3565.9	-1.38956	3566.85	-0.69417
															3562.25	-0.19934	3561.8	-0.35276	3561.8	-0.35069	3562	-0.2347		3566	-1.39582	3566.45	-1.38144	3566	-1.38951	3566.95	-0.6942
															3562.35	-0.19922	3561.9	-0.35296	3561.9	-0.35106	3562.1	-0.23481		3566.1	-1.39539	3566.55	-1.3801	3566.1	-1.38939	3567.05	-0.69418
															3562.45	-0.19911	3562	-0.35313	3562	-0.35152	3562.2	-0.23488		3566.2	-1.39517	3566.65	-1.37903	3566.2	-1.3892	3567.15	-0.69414
															3562.55	-0.19903	3562.1	-0.35321	3562.1	-0.35199	3562.3	-0.23489		3566.3	-1.39521	3566.75	-1.37839	3566.3	-1.38892	3567.25	-0.69409
															3562.65	-0.19898	3562.2	-0.35315	3562.2	-0.35238	3562.4	-0.23487		3566.4	-1.39558	3566.85	-1.3783	3566.4	-1.38858	3567.35	-0.69407
															3562.75	-0.19894	3562.3	-0.35292	3562.3	-0.35263	3562.5	-0.2348		3566.5	-1.39624	3566.95	-1.3788	3566.5	-1.38819	3567.45	-0.6941
															3562.85	-0.19889	3562.4	-0.35255	3562.4	-0.35271	3562.6	-0.23471		3566.6	-1.39715	3567.05	-1.37987	3566.6	-1.38779	3567.55	-0.69417
															3562.95	-0.19883	3562.5	-0.35208	3562.5	-0.35262	3562.7	-0.2346		3566.7	-1.39822	3567.15	-1.38138	3566.7	-1.3874	3567.65	-0.69428
															3563.05	-0.19877	3562.6	-0.35161	3562.6	-0.35239	3562.8	-0.23449		3566.8	-1.39935	3567.25	-1.38316	3566.8	-1.38705	3567.75	-0.69443
															3563.15	-0.19869	3562.7	-0.35123	3562.7	-0.35207	3562.9	-0.2344		3566.9	-1.40046	3567.35	-1.38501	3566.9	-1.38679	3567.85	-0.69458
															3563.25	-0.19863	3562.8	-0.35097	3562.8	-0.3517	3563	-0.23431		3567	-1.40147	3567.45	-1.38674	3567	-1.3866	3567.95	-0.69472
															3563.35	-0.1986	3562.9	-0.35084	3562.9	-0.3513	3563.1	-0.23424		3567.1	-1.40232	3567.55	-1.38823	3567.1	-1.3865	3568.05	-0.69484
															3563.45	-0.19865	3563	-0.3508	3563	-0.35087	3563.2	-0.23419		3567.2	-1.403	3567.65	-1.38938	3567.2	-1.38647	3568.15	-0.69492
															3563.55	-0.19881	3563.1	-0.3508	3563.1	-0.35042	3563.3	-0.23418		3567.3	-1.40352	3567.75	-1.39013	3567.3	-1.38647	3568.25	-0.69495
															3563.65	-0.19908	3563.2	-0.35081	3563.2	-0.34997	3563.4	-0.2342		3567.4	-1.4039	3567.85	-1.39045	3567.4	-1.38649	3568.35	-0.69493
															3563.75	-0.19943	3563.3	-0.35082	3563.3	-0.34953	3563.5	-0.23427		3567.5	-1.4042	3567.95	-1.3903	3567.5	-1.38651	3568.45	-0.69485
															3563.85	-0.19981	3563.4	-0.35085	3563.4	-0.34917	3563.6	-0.23439		3567.6	-1.40446	3568.05	-1.3897	3567.6	-1.38655	3568.55	-0.69472
															3563.95	-0.20016	3563.5	-0.35093	3563.5	-0.34892	3563.7	-0.23455		3567.7	-1.40469	3568.15	-1.38873	3567.7	-1.3866	3568.65	-0.69455
															3564.05	-0.20045	3563.6	-0.35108	3563.6	-0.34883	3563.8	-0.23472		3567.8	-1.4049	3568.25	-1.38751	3567.8	-1.38669	3568.75	-0.69435
															3564.15	-0.20065	3563.7	-0.35131	3563.7	-0.3489	3563.9	-0.23489		3567.9	-1.40503	3568.35	-1.38614	3567.9	-1.38683	3568.85	-0.69414
															3564.25	-0.20077	3563.8	-0.35157	3563.8	-0.34909	3564	-0.23501		3568	-1.40504	3568.45	-1.38475	3568	-1.38702	3568.95	-0.69392
															3564.35	-0.20082	3563.9	-0.35181	3563.9	-0.34934	3564.1	-0.23508		3568.1	-1.4049	3568.55	-1.38342	3568.1	-1.38723	3569.05	-0.6937
															3564.45	-0.20081	3564	-0.35199	3564	-0.34959	3564.2	-0.23507		3568.2	-1.40458	3568.65	-1.38226	3568.2	-1.38745	3569.15	-0.69349
															3564.55	-0.20075	3564.1	-0.35205	3564.1	-0.34982	3564.3	-0.23501		3568.3	-1.40408	3568.75	-1.38139	3568.3	-1.38764	3569.25	-0.69329
															3564.65	-0.20064	3564.2	-0.35199	3564.2	-0.35003	3564.4	-0.23491		3568.4	-1.40341	3568.85	-1.3809	3568.4	-1.38776	3569.35	-0.69313
															3564.75	-0.20049	3564.3	-0.35182	3564.3	-0.35024	3564.5	-0.23481		3568.5	-1.40261	3568.95	-1.38085	3568.5	-1.38779	3569.45	-0.69302
															3564.85	-0.20031	3564.4	-0.35159	3564.4	-0.35048	3564.6	-0.23472		3568.6	-1.40171	3569.05	-1.38122	3568.6	-1.38772	3569.55	-0.69296
															3564.95	-0.20012	3564.5	-0.35136	3564.5	-0.35077	3564.7	-0.23464		3568.7	-1.40077	3569.15	-1.38189	3568.7	-1.38754	3569.65	-0.69296
															3565.05	-0.19995	3564.6	-0.3512	3564.6	-0.35114	3564.8	-0.23458		3568.8	-1.39984	3569.25	-1.3827	3568.8	-1.38726	3569.75	-0.69303
															3565.15	-0.19982	3564.7	-0.35114	3564.7	-0.35156	3564.9	-0.2345		3568.9	-1.39898	3569.35	-1.38344	3568.9	-1.3869	3569.85	-0.69316
															3565.25	-0.19974	3564.8	-0.35116	3564.8	-0.35204	3565	-0.2344		3569	-1.39823	3569.45	-1.38398	3569	-1.3865	3569.95	-0.69336
															3565.35	-0.19971	3564.9	-0.35124	3564.9	-0.35253	3565.1	-0.23425		3569.1	-1.39762	3569.55	-1.38422	3569.1	-1.38611	3570.05	-0.6936
															3565.45	-0.19972	3565	-0.35135	3565	-0.35299	3565.2	-0.23406		3569.2	-1.39713	3569.65	-1.38415	3569.2	-1.38575	3570.15	-0.69386
															3565.55	-0.19974	3565.1	-0.35147	3565.1	-0.35337	3565.3	-0.23384		3569.3	-1.39673	3569.75	-1.38381	3569.3	-1.38548	3570.25	-0.69413
															3565.65	-0.19977	3565.2	-0.35157	3565.2	-0.35364	3565.4	-0.23361		3569.4	-1.39641	3569.85	-1.38332	3569.4	-1.3853	3570.35	-0.69435
															3565.75	-0.1998	3565.3	-0.35162	3565.3	-0.35377	3565.5	-0.23339		3569.5	-1.39614	3569.95	-1.38282	3569.5	-1.38524	3570.45	-0.69452
															3565.85	-0.19982	3565.4	-0.35162	3565.4	-0.35379	3565.6	-0.23318		3569.6	-1.39591	3570.05	-1.38248	3569.6	-1.38531	3570.55	-0.6946
															3565.95	-0.19983	3565.5	-0.35158	3565.5	-0.35371	3565.7	-0.23297		3569.7	-1.39574	3570.15	-1.38246	3569.7	-1.38549	3570.65	-0.69459
															3566.05	-0.19986	3565.6	-0.3515	3565.6	-0.35353	3565.8	-0.23275		3569.8	-1.39561	3570.25	-1.38285	3569.8	-1.38579	3570.75	-0.69451
															3566.15	-0.19989	3565.7	-0.35138	3565.7	-0.35324	3565.9	-0.23253		3569.9	-1.39556	3570.35	-1.38369	3569.9	-1.38618	3570.85	-0.69437
															3566.25	-0.19991	3565.8	-0.35125	3565.8	-0.35281	3566	-0.23231		3570	-1.39556	3570.45	-1.38493	3570	-1.38666	3570.95	-0.69419
															3566.35	-0.19993	3565.9	-0.35111	3565.9	-0.35226	3566.1	-0.2321		3570.1	-1.39562	3570.55	-1.38645	3570.1	-1.38716	3571.05	-0.69401
															3566.45	-0.19992	3566	-0.35095	3566	-0.35167	3566.2	-0.23194		3570.2	-1.39573	3570.65	-1.38808	3570.2	-1.38767	3571.15	-0.69383
															3566.55	-0.19989	3566.1	-0.35076	3566.1	-0.35113	3566.3	-0.23184		3570.3	-1.39589	3570.75	-1.38964	3570.3	-1.38812	3571.25	-0.69367
															3566.65	-0.19985	3566.2	-0.35051	3566.2	-0.35071	3566.4	-0.2318		3570.4	-1.3961	3570.85	-1.39096	3570.4	-1.38851	3571.35	-0.69353
															3566.75	-0.19981	3566.3	-0.35021	3566.3	-0.35047	3566.5	-0.23182		3570.5	-1.39633	3570.95	-1.39193	3570.5	-1.38882	3571.45	-0.69343
															3566.85	-0.19979	3566.4	-0.34991	3566.4	-0.35041	3566.6	-0.2319		3570.6	-1.39657	3571.05	-1.39254	3570.6	-1.38906	3571.55	-0.69338
															3566.95	-0.1998	3566.5	-0.34966	3566.5	-0.35053	3566.7	-0.23201		3570.7	-1.39678	3571.15	-1.39281	3570.7	-1.38925	3571.65	-0.69337
															3567.05	-0.19985	3566.6	-0.34951	3566.6	-0.35079	3566.8	-0.23216		3570.8	-1.39695	3571.25	-1.39283	3570.8	-1.3894	3571.75	-0.69341
															3567.15	-0.19992	3566.7	-0.34948	3566.7	-0.35117	3566.9	-0.23233		3570.9	-1.39709	3571.35	-1.39268	3570.9	-1.38951	3571.85	-0.69349
															3567.25	-0.2	3566.8	-0.34956	3566.8	-0.35162	3567	-0.23255		3571	-1.39725	3571.45	-1.39247	3571	-1.38956	3571.95	-0.69363
															3567.35	-0.20008	3566.9	-0.34975	3566.9	-0.35211	3567.1	-0.23282		3571.1	-1.39748	3571.55	-1.39227	3571.1	-1.38953	3572.05	-0.69381
															3567.45	-0.20015	3567	-0.35001	3567	-0.35258	3567.2	-0.23314		3571.2	-1.3978	3571.65	-1.39214	3571.2	-1.38942	3572.15	-0.69405
															3567.55	-0.20023	3567.1	-0.35035	3567.1	-0.353	3567.3	-0.23353		3571.3	-1.39825	3571.75	-1.39209	3571.3	-1.38922	3572.25	-0.69434
															3567.65	-0.20032	3567.2	-0.35075	3567.2	-0.35333	3567.4	-0.23393		3571.4	-1.39883	3571.85	-1.39213	3571.4	-1.38894	3572.35	-0.69467
															3567.75	-0.20041	3567.3	-0.35119	3567.3	-0.35354	3567.5	-0.23433		3571.5	-1.39953	3571.95	-1.39224	3571.5	-1.38858	3572.45	-0.695
															3567.85	-0.20049	3567.4	-0.35165	3567.4	-0.35363	3567.6	-0.23467		3571.6	-1.40033	3572.05	-1.39243	3571.6	-1.38817	3572.55	-0.6953
															3567.95	-0.20054	3567.5	-0.35209	3567.5	-0.35362	3567.7	-0.23493		3571.7	-1.40119	3572.15	-1.39271	3571.7	-1.38771	3572.65	-0.69555
															3568.05	-0.20054	3567.6	-0.35252	3567.6	-0.35352	3567.8	-0.23511		3571.8	-1.40206	3572.25	-1.39313	3571.8	-1.38724	3572.75	-0.69571
															3568.15	-0.20047	3567.7	-0.35293	3567.7	-0.35332	3567.9	-0.23523		3571.9	-1.40288	3572.35	-1.39374	3571.9	-1.38677	3572.85	-0.69577
															3568.25	-0.20033	3567.8	-0.35333	3567.8	-0.35307	3568	-0.23532		3572	-1.40356	3572.45	-1.39459	3572	-1.38635	3572.95	-0.69573
															3568.35	-0.20014	3567.9	-0.35371	3567.9	-0.35282	3568.1	-0.2354		3572.1	-1.40406	3572.55	-1.39568	3572.1	-1.38599	3573.05	-0.69559
															3568.45	-0.19992	3568	-0.35402	3568	-0.35265	3568.2	-0.2355		3572.2	-1.40433	3572.65	-1.39696	3572.2	-1.38569	3573.15	-0.69535
															3568.55	-0.1997	3568.1	-0.35423	3568.1	-0.3526	3568.3	-0.2356		3572.3	-1.40439	3572.75	-1.39834	3572.3	-1.38545	3573.25	-0.69502
															3568.65	-0.1995	3568.2	-0.35426	3568.2	-0.35271	3568.4	-0.23568		3572.4	-1.40424	3572.85	-1.39964	3572.4	-1.38525	3573.35	-0.69463
															3568.75	-0.19936	3568.3	-0.35412	3568.3	-0.35292	3568.5	-0.23573		3572.5	-1.40392	3572.95	-1.40069	3572.5	-1.38509	3573.45	-0.69419
															3568.85	-0.19929	3568.4	-0.35382	3568.4	-0.35316	3568.6	-0.23575		3572.6	-1.40346	3573.05	-1.40129	3572.6	-1.38495	3573.55	-0.69371
															3568.95	-0.19931	3568.5	-0.35337	3568.5	-0.35335	3568.7	-0.23577		3572.7	-1.40287	3573.15	-1.40127	3572.7	-1.38485	3573.65	-0.69323
															3569.05	-0.19942	3568.6	-0.35281	3568.6	-0.35346	3568.8	-0.23581		3572.8	-1.40215	3573.25	-1.40059	3572.8	-1.38479	3573.75	-0.69277
															3569.15	-0.19961	3568.7	-0.35219	3568.7	-0.35349	3568.9	-0.23586		3572.9	-1.40131	3573.35	-1.39931	3572.9	-1.38475	3573.85	-0.69234
															3569.25	-0.19984	3568.8	-0.35155	3568.8	-0.35347	3569	-0.23591		3573	-1.40037	3573.45	-1.3976	3573	-1.38473	3573.95	-0.69195
															3569.35	-0.20009	3568.9	-0.35096	3568.9	-0.35339	3569.1	-0.23593		3573.1	-1.39937	3573.55	-1.39569	3573.1	-1.38469	3574.05	-0.69161
															3569.45	-0.20034	3569	-0.35049	3569	-0.35327	3569.2	-0.23587		3573.2	-1.39838	3573.65	-1.39383	3573.2	-1.38463	3574.15	-0.69131
															3569.55	-0.20058	3569.1	-0.35016	3569.1	-0.35308	3569.3	-0.23573		3573.3	-1.39748	3573.75	-1.39221	3573.3	-1.38456	3574.25	-0.69106
															3569.65	-0.2008	3569.2	-0.34998	3569.2	-0.35281	3569.4	-0.23549		3573.4	-1.39673	3573.85	-1.391	3573.4	-1.3845	3574.35	-0.69086
															3569.75	-0.20099	3569.3	-0.34992	3569.3	-0.3525	3569.5	-0.23519		3573.5	-1.3962	3573.95	-1.39026	3573.5	-1.38449	3574.45	-0.69073
															3569.85	-0.20113	3569.4	-0.34995	3569.4	-0.35216	3569.6	-0.23486		3573.6	-1.39591	3574.05	-1.38996	3573.6	-1.38456	3574.55	-0.69064
															3569.95	-0.20121	3569.5	-0.35005	3569.5	-0.35183	3569.7	-0.23454		3573.7	-1.39588	3574.15	-1.39004	3573.7	-1.38473	3574.65	-0.6906
															3570.05	-0.20122	3569.6	-0.35024	3569.6	-0.35154	3569.8	-0.23424		3573.8	-1.39611	3574.25	-1.39035	3573.8	-1.38501	3574.75	-0.69057
															3570.15	-0.20116	3569.7	-0.35056	3569.7	-0.35133	3569.9	-0.23397		3573.9	-1.3966	3574.35	-1.39077	3573.9	-1.3854	3574.85	-0.69053
															3570.25	-0.20106	3569.8	-0.35102	3569.8	-0.35124	3570	-0.23374		3574	-1.39728	3574.45	-1.39118	3574	-1.38586	3574.95	-0.69047
															3570.35	-0.20092	3569.9	-0.35158	3569.9	-0.35131	3570.1	-0.23355		3574.1	-1.39811	3574.55	-1.39154	3574.1	-1.38637	3575.05	-0.69037
															3570.45	-0.20076	3570	-0.35219	3570	-0.35154	3570.2	-0.2334		3574.2	-1.39899	3574.65	-1.39182	3574.2	-1.38688	3575.15	-0.69022
															3570.55	-0.20061	3570.1	-0.35276	3570.1	-0.35193	3570.3	-0.23329		3574.3	-1.39987	3574.75	-1.39206	3574.3	-1.38735	3575.25	-0.69001
															3570.65	-0.20049	3570.2	-0.35326	3570.2	-0.3524	3570.4	-0.23322		3574.4	-1.40067	3574.85	-1.39227	3574.4	-1.38774	3575.35	-0.68974
															3570.75	-0.20041	3570.3	-0.35365	3570.3	-0.35288	3570.5	-0.2332		3574.5	-1.40136	3574.95	-1.39247	3574.5	-1.38806	3575.45	-0.6894
															3570.85	-0.20039	3570.4	-0.35395	3570.4	-0.3533	3570.6	-0.2332		3574.6	-1.4019	3575.05	-1.39268	3574.6	-1.38831	3575.55	-0.68903
															3570.95	-0.20041	3570.5	-0.35415	3570.5	-0.3536	3570.7	-0.23323		3574.7	-1.40228	3575.15	-1.39288	3574.7	-1.38854	3575.65	-0.68865
															3571.05	-0.20047	3570.6	-0.35428	3570.6	-0.35377	3570.8	-0.23326		3574.8	-1.40247	3575.25	-1.39303	3574.8	-1.38879	3575.75	-0.68833
															3571.15	-0.20053	3570.7	-0.35436	3570.7	-0.35381	3570.9	-0.23328		3574.9	-1.40244	3575.35	-1.39307	3574.9	-1.38912	3575.85	-0.6881
															3571.25	-0.20056	3570.8	-0.35437	3570.8	-0.35376	3571	-0.2333		3575	-1.40218	3575.45	-1.39292	3575	-1.38954	3575.95	-0.68801
															3571.35	-0.20057	3570.9	-0.35432	3570.9	-0.35365	3571.1	-0.2333		3575.1	-1.4017	3575.55	-1.39256	3575.1	-1.39008	3576.05	-0.68808
															3571.45	-0.20054	3571	-0.35422	3571	-0.35351	3571.2	-0.23328		3575.2	-1.40102	3575.65	-1.39199	3575.2	-1.39072	3576.15	-0.6883
															3571.55	-0.2005	3571.1	-0.35407	3571.1	-0.35337	3571.3	-0.23326		3575.3	-1.40016	3575.75	-1.39131	3575.3	-1.39143	3576.25	-0.68866
															3571.65	-0.20044	3571.2	-0.35389	3571.2	-0.35325	3571.4	-0.23325		3575.4	-1.39917	3575.85	-1.39061	3575.4	-1.39218	3576.35	-0.68911
															3571.75	-0.20038	3571.3	-0.3537	3571.3	-0.35313	3571.5	-0.23325		3575.5	-1.39808	3575.95	-1.39002	3575.5	-1.39292	3576.45	-0.68961
															3571.85	-0.20032	3571.4	-0.35353	3571.4	-0.353	3571.6	-0.23326		3575.6	-1.39694	3576.05	-1.38962	3575.6	-1.39361	3576.55	-0.69009
															3571.95	-0.20026	3571.5	-0.35341	3571.5	-0.35282	3571.7	-0.23327		3575.7	-1.3958	3576.15	-1.38948	3575.7	-1.39421	3576.65	-0.69053
															3572.05	-0.20022	3571.6	-0.3534	3571.6	-0.35261	3571.8	-0.23327		3575.8	-1.39476	3576.25	-1.38964	3575.8	-1.39473	3576.75	-0.69089
															3572.15	-0.20017	3571.7	-0.35351	3571.7	-0.35237	3571.9	-0.23327		3575.9	-1.3939	3576.35	-1.3901	3575.9	-1.39517	3576.85	-0.69116
															3572.25	-0.20013	3571.8	-0.35371	3571.8	-0.35213	3572	-0.23328		3576	-1.39331	3576.45	-1.39079	3576	-1.39551	3576.95	-0.69135
															3572.35	-0.20008	3571.9	-0.35395	3571.9	-0.35193	3572.1	-0.23332		3576.1	-1.39305	3576.55	-1.3916	3576.1	-1.39577	3577.05	-0.69148
															3572.45	-0.20003	3572	-0.35415	3572	-0.35179	3572.2	-0.2334		3576.2	-1.39316	3576.65	-1.39237	3576.2	-1.39595	3577.15	-0.69158
															3572.55	-0.19996	3572.1	-0.35427	3572.1	-0.35175	3572.3	-0.23351		3576.3	-1.39362	3576.75	-1.39291	3576.3	-1.39602	3577.25	-0.69167
															3572.65	-0.19987	3572.2	-0.35429	3572.2	-0.35179	3572.4	-0.2336		3576.4	-1.39441	3576.85	-1.3931	3576.4	-1.39597	3577.35	-0.69178
															3572.75	-0.19975	3572.3	-0.35422	3572.3	-0.35189	3572.5	-0.23367		3576.5	-1.39546	3576.95	-1.39285	3576.5	-1.39579	3577.45	-0.69189
															3572.85	-0.19962	3572.4	-0.35408	3572.4	-0.35201	3572.6	-0.23368		3576.6	-1.39669	3577.05	-1.39218	3576.6	-1.39545	3577.55	-0.69201
															3572.95	-0.19948	3572.5	-0.35388	3572.5	-0.35213	3572.7	-0.23366		3576.7	-1.39801	3577.15	-1.39116	3576.7	-1.39494	3577.65	-0.69211
															3573.05	-0.19936	3572.6	-0.35361	3572.6	-0.35225	3572.8	-0.23362		3576.8	-1.39934	3577.25	-1.38988	3576.8	-1.39424	3577.75	-0.69216
															3573.15	-0.19926	3572.7	-0.35328	3572.7	-0.35238	3572.9	-0.23356		3576.9	-1.40061	3577.35	-1.3885	3576.9	-1.39334	3577.85	-0.69214
															3573.25	-0.19919	3572.8	-0.3529	3572.8	-0.35252	3573	-0.23348		3577	-1.40177	3577.45	-1.38718	3577	-1.39225	3577.95	-0.69206
															3573.35	-0.19914	3572.9	-0.35253	3572.9	-0.35267	3573.1	-0.23338		3577.1	-1.40278	3577.55	-1.38609	3577.1	-1.39097	3578.05	-0.69191
															3573.45	-0.19911	3573	-0.3522	3573	-0.35279	3573.2	-0.23325		3577.2	-1.40364	3577.65	-1.38536	3577.2	-1.38952	3578.15	-0.69172
															3573.55	-0.19909	3573.1	-0.35196	3573.1	-0.35287	3573.3	-0.23309		3577.3	-1.40432	3577.75	-1.38508	3577.3	-1.38797	3578.25	-0.6915
															3573.65	-0.19908	3573.2	-0.35182	3573.2	-0.35287	3573.4	-0.23291		3577.4	-1.40483	3577.85	-1.38525	3577.4	-1.38637	3578.35	-0.69129
															3573.75	-0.19909	3573.3	-0.35177	3573.3	-0.35279	3573.5	-0.23273		3577.5	-1.40516	3577.95	-1.3858	3577.5	-1.38482	3578.45	-0.69113
															3573.85	-0.19915	3573.4	-0.35183	3573.4	-0.35265	3573.6	-0.23256		3577.6	-1.4053	3578.05	-1.38658	3577.6	-1.38342	3578.55	-0.69104
															3573.95	-0.19924	3573.5	-0.352	3573.5	-0.35248	3573.7	-0.23243		3577.7	-1.40527	3578.15	-1.3875	3577.7	-1.38222	3578.65	-0.69106
															3574.05	-0.19938	3573.6	-0.35228	3573.6	-0.3523	3573.8	-0.23234		3577.8	-1.40509	3578.25	-1.38843	3577.8	-1.38127	3578.75	-0.6912
															3574.15	-0.19957	3573.7	-0.35266	3573.7	-0.35215	3573.9	-0.23229		3577.9	-1.40479	3578.35	-1.38931	3577.9	-1.3806	3578.85	-0.69145
															3574.25	-0.19977	3573.8	-0.35312	3573.8	-0.35204	3574	-0.23229		3578	-1.4044	3578.45	-1.39004	3578	-1.38019	3578.95	-0.69178
															3574.35	-0.19996	3573.9	-0.3536	3573.9	-0.35198	3574.1	-0.23233		3578.1	-1.40396	3578.55	-1.39053	3578.1	-1.38	3579.05	-0.69216
															3574.45	-0.20011	3574	-0.35405	3574	-0.35194	3574.2	-0.23239		3578.2	-1.40348	3578.65	-1.39072	3578.2	-1.37999	3579.15	-0.69255
															3574.55	-0.2002	3574.1	-0.35444	3574.1	-0.3519	3574.3	-0.23249		3578.3	-1.40298	3578.75	-1.39058	3578.3	-1.38011	3579.25	-0.69289
															3574.65	-0.20023	3574.2	-0.35474	3574.2	-0.35186	3574.4	-0.23263		3578.4	-1.40245	3578.85	-1.39018	3578.4	-1.38031	3579.35	-0.69316
															3574.75	-0.20022	3574.3	-0.35497	3574.3	-0.35182	3574.5	-0.2328		3578.5	-1.40188	3578.95	-1.38962	3578.5	-1.38056	3579.45	-0.69333
															3574.85	-0.20019	3574.4	-0.35511	3574.4	-0.35178	3574.6	-0.23302		3578.6	-1.40128	3579.05	-1.38901	3578.6	-1.38087	3579.55	-0.69338
															3574.95	-0.20017	3574.5	-0.35516	3574.5	-0.35175	3574.7	-0.23327		3578.7	-1.40065	3579.15	-1.38844	3578.7	-1.38126	3579.65	-0.69333
															3575.05	-0.20018	3574.6	-0.35512	3574.6	-0.35171	3574.8	-0.23355		3578.8	-1.4	3579.25	-1.38794	3578.8	-1.38174	3579.75	-0.6932
															3575.15	-0.20022	3574.7	-0.355	3574.7	-0.35164	3574.9	-0.23381		3578.9	-1.39937	3579.35	-1.38753	3578.9	-1.38233	3579.85	-0.69304
															3575.25	-0.20026	3574.8	-0.35483	3574.8	-0.35152	3575	-0.23407		3579	-1.39877	3579.45	-1.38723	3579	-1.383	3579.95	-0.69288
															3575.35	-0.2003	3574.9	-0.35464	3574.9	-0.35137	3575.1	-0.23433		3579.1	-1.39823	3579.55	-1.38707	3579.1	-1.38372	3580.05	-0.69274
															3575.45	-0.2003	3575	-0.35442	3575	-0.35123	3575.2	-0.2346		3579.2	-1.39777	3579.65	-1.38708	3579.2	-1.38443	3580.15	-0.69264
															3575.55	-0.20026	3575.1	-0.35415	3575.1	-0.35115	3575.3	-0.23486		3579.3	-1.39741	3579.75	-1.38727	3579.3	-1.38507	3580.25	-0.69257
															3575.65	-0.20019	3575.2	-0.35384	3575.2	-0.35117	3575.4	-0.23508		3579.4	-1.39713	3579.85	-1.3876	3579.4	-1.38559	3580.35	-0.69252
															3575.75	-0.20013	3575.3	-0.35348	3575.3	-0.35133	3575.5	-0.23523		3579.5	-1.39694	3579.95	-1.388	3579.5	-1.38595	3580.45	-0.69249
															3575.85	-0.20009	3575.4	-0.35307	3575.4	-0.35162	3575.6	-0.23526		3579.6	-1.39681	3580.05	-1.38844	3579.6	-1.38613	3580.55	-0.69246
															3575.95	-0.20011	3575.5	-0.35265	3575.5	-0.35202	3575.7	-0.23517		3579.7	-1.39672	3580.15	-1.38888	3579.7	-1.38612	3580.65	-0.69241
															3576.05	-0.20017	3575.6	-0.35224	3575.6	-0.35248	3575.8	-0.23497		3579.8	-1.39666	3580.25	-1.38929	3579.8	-1.38595	3580.75	-0.69233
															3576.15	-0.20028	3575.7	-0.35186	3575.7	-0.35293	3575.9	-0.23469		3579.9	-1.39664	3580.35	-1.38963	3579.9	-1.38567	3580.85	-0.69221
															3576.25	-0.20041	3575.8	-0.35154	3575.8	-0.3533	3576	-0.23439		3580	-1.39666	3580.45	-1.38985	3580	-1.38532	3580.95	-0.69206
															3576.35	-0.20053	3575.9	-0.35128	3575.9	-0.35353	3576.1	-0.23411		3580.1	-1.39674	3580.55	-1.38988	3580.1	-1.38496	3581.05	-0.6919
															3576.45	-0.20063	3576	-0.35108	3576	-0.3536	3576.2	-0.23386		3580.2	-1.39689	3580.65	-1.38971	3580.2	-1.38461	3581.15	-0.69174
															3576.55	-0.20067	3576.1	-0.35094	3576.1	-0.35352	3576.3	-0.23366		3580.3	-1.3971	3580.75	-1.38937	3580.3	-1.38432	3581.25	-0.69161
															3576.65	-0.20067	3576.2	-0.35085	3576.2	-0.35336	3576.4	-0.23352		3580.4	-1.39732	3580.85	-1.38892	3580.4	-1.38412	3581.35	-0.69152
															3576.75	-0.20063	3576.3	-0.35078	3576.3	-0.35316	3576.5	-0.23343		3580.5	-1.39755	3580.95	-1.38843	3580.5	-1.38402	3581.45	-0.69148
															3576.85	-0.20056	3576.4	-0.35073	3576.4	-0.35295	3576.6	-0.23341		3580.6	-1.39775	3581.05	-1.38791	3580.6	-1.38403	3581.55	-0.6915
															3576.95	-0.20049	3576.5	-0.35071	3576.5	-0.35273	3576.7	-0.23345		3580.7	-1.39792	3581.15	-1.38738	3580.7	-1.38413	3581.65	-0.69157
															3577.05	-0.20042	3576.6	-0.35072	3576.6	-0.3525	3576.8	-0.23357		3580.8	-1.39808	3581.25	-1.38678	3580.8	-1.3843	3581.75	-0.6917
															3577.15	-0.20035	3576.7	-0.3508	3576.7	-0.35224	3576.9	-0.23375		3580.9	-1.39822	3581.35	-1.3861	3580.9	-1.38449	3581.85	-0.69187
															3577.25	-0.20029	3576.8	-0.35094	3576.8	-0.35197	3577	-0.234		3581	-1.39834	3581.45	-1.38533	3581	-1.38467	3581.95	-0.69208
															3577.35	-0.20024	3576.9	-0.35113	3576.9	-0.35173	3577.1	-0.2343		3581.1	-1.39845	3581.55	-1.38445	3581.1	-1.38482	3582.05	-0.69231
															3577.45	-0.20019	3577	-0.35134	3577	-0.35152	3577.2	-0.23459		3581.2	-1.39853	3581.65	-1.38348	3581.2	-1.38493	3582.15	-0.69254
															3577.55	-0.20014	3577.1	-0.35154	3577.1	-0.35136	3577.3	-0.23483		3581.3	-1.39858	3581.75	-1.38246	3581.3	-1.38503	3582.25	-0.69277
															3577.65	-0.20009	3577.2	-0.35172	3577.2	-0.35125	3577.4	-0.23498		3581.4	-1.39859	3581.85	-1.38145	3581.4	-1.38514	3582.35	-0.69298
															3577.75	-0.20005	3577.3	-0.35186	3577.3	-0.35119	3577.5	-0.23501		3581.5	-1.39854	3581.95	-1.38056	3581.5	-1.38529	3582.45	-0.69316
															3577.85	-0.20002	3577.4	-0.35197	3577.4	-0.35119	3577.6	-0.23492		3581.6	-1.39842	3582.05	-1.37996	3581.6	-1.38552	3582.55	-0.69331
															3577.95	-0.20002	3577.5	-0.35206	3577.5	-0.35123	3577.7	-0.23475		3581.7	-1.39823	3582.15	-1.37979	3581.7	-1.38584	3582.65	-0.69343
															3578.05	-0.20008	3577.6	-0.35214	3577.6	-0.3513	3577.8	-0.23454		3581.8	-1.39799	3582.25	-1.38013	3581.8	-1.38624	3582.75	-0.69353
															3578.15	-0.20018	3577.7	-0.35218	3577.7	-0.35135	3577.9	-0.23432		3581.9	-1.39769	3582.35	-1.38096	3581.9	-1.38669	3582.85	-0.69363
															3578.25	-0.20032	3577.8	-0.35218	3577.8	-0.35137	3578	-0.23409		3582	-1.39734	3582.45	-1.38216	3582	-1.38713	3582.95	-0.69374
															3578.35	-0.20047	3577.9	-0.35213	3577.9	-0.35134	3578.1	-0.23386		3582.1	-1.39695	3582.55	-1.38356	3582.1	-1.38751	3583.05	-0.69385
															3578.45	-0.20061	3578	-0.35204	3578	-0.35129	3578.2	-0.23363		3582.2	-1.39653	3582.65	-1.38497	3582.2	-1.38777	3583.15	-0.69399
															3578.55	-0.20072	3578.1	-0.35194	3578.1	-0.35124	3578.3	-0.23338		3582.3	-1.39609	3582.75	-1.38624	3582.3	-1.38785	3583.25	-0.69413
															3578.65	-0.20081	3578.2	-0.35182	3578.2	-0.3512	3578.4	-0.23314		3582.4	-1.39563	3582.85	-1.38727	3582.4	-1.38772	3583.35	-0.69428
															3578.75	-0.20087	3578.3	-0.3517	3578.3	-0.35119	3578.5	-0.23295		3582.5	-1.39516	3582.95	-1.38797	3582.5	-1.38738	3583.45	-0.69444
															3578.85	-0.20091	3578.4	-0.35158	3578.4	-0.3512	3578.6	-0.23282		3582.6	-1.3947	3583.05	-1.38827	3582.6	-1.38689	3583.55	-0.69458
															3578.95	-0.20092	3578.5	-0.35147	3578.5	-0.35118	3578.7	-0.23277		3582.7	-1.39427	3583.15	-1.38813	3582.7	-1.3863	3583.65	-0.69468
															3579.05	-0.2009	3578.6	-0.35137	3578.6	-0.35111	3578.8	-0.23279		3582.8	-1.39391	3583.25	-1.38757	3582.8	-1.38569	3583.75	-0.69472
															3579.15	-0.20087	3578.7	-0.3513	3578.7	-0.35094	3578.9	-0.23289		3582.9	-1.39369	3583.35	-1.38666	3582.9	-1.38511	3583.85	-0.69471
															3579.25	-0.20081	3578.8	-0.35126	3578.8	-0.35072	3579	-0.23303		3583	-1.39363	3583.45	-1.38554	3583	-1.3846	3583.95	-0.69462
															3579.35	-0.20074	3578.9	-0.35125	3578.9	-0.35047	3579.1	-0.2332		3583.1	-1.39375	3583.55	-1.38438	3583.1	-1.38418	3584.05	-0.69447
															3579.45	-0.20062	3579	-0.35128	3579	-0.35027	3579.2	-0.23338		3583.2	-1.39403	3583.65	-1.38331	3583.2	-1.38383	3584.15	-0.69427
															3579.55	-0.20047	3579.1	-0.35134	3579.1	-0.35015	3579.3	-0.23355		3583.3	-1.39445	3583.75	-1.38244	3583.3	-1.38356	3584.25	-0.69402
															3579.65	-0.20029	3579.2	-0.35144	3579.2	-0.35014	3579.4	-0.23371		3583.4	-1.39495	3583.85	-1.38183	3583.4	-1.38334	3584.35	-0.69374
															3579.75	-0.20011	3579.3	-0.35157	3579.3	-0.35024	3579.5	-0.23385		3583.5	-1.3955	3583.95	-1.38154	3583.5	-1.38314	3584.45	-0.69343
															3579.85	-0.19994	3579.4	-0.35173	3579.4	-0.35039	3579.6	-0.23397		3583.6	-1.39607	3584.05	-1.38157	3583.6	-1.38293	3584.55	-0.69312
															3579.95	-0.19982	3579.5	-0.35187	3579.5	-0.35059	3579.7	-0.23408		3583.7	-1.39664	3584.15	-1.3819	3583.7	-1.38268	3584.65	-0.69279
															3580.05	-0.19975	3579.6	-0.35195	3579.6	-0.35079	3579.8	-0.23418		3583.8	-1.39721	3584.25	-1.38247	3583.8	-1.38237	3584.75	-0.69246
															3580.15	-0.19973	3579.7	-0.35189	3579.7	-0.35099	3579.9	-0.23424		3583.9	-1.39778	3584.35	-1.38317	3583.9	-1.38203	3584.85	-0.69213
															3580.25	-0.19973	3579.8	-0.35168	3579.8	-0.35119	3580	-0.23424		3584	-1.39836	3584.45	-1.38389	3584	-1.38169	3584.95	-0.6918
															3580.35	-0.19973	3579.9	-0.35131	3579.9	-0.3514	3580.1	-0.23417		3584.1	-1.39897	3584.55	-1.38456	3584.1	-1.38137	3585.05	-0.69149
															3580.45	-0.19971	3580	-0.35084	3580	-0.35159	3580.2	-0.23404		3584.2	-1.39963	3584.65	-1.38516	3584.2	-1.3811	3585.15	-0.69121
															3580.55	-0.19968	3580.1	-0.35034	3580.1	-0.35176	3580.3	-0.23387		3584.3	-1.40034	3584.75	-1.38577	3584.3	-1.38088	3585.25	-0.69095
															3580.65	-0.19966	3580.2	-0.34989	3580.2	-0.3519	3580.4	-0.23372		3584.4	-1.40108	3584.85	-1.38653	3584.4	-1.38072	3585.35	-0.69071
															3580.75	-0.19966	3580.3	-0.34955	3580.3	-0.35199	3580.5	-0.23359		3584.5	-1.40186	3584.95	-1.38754	3584.5	-1.38059	3585.45	-0.69048
															3580.85	-0.19967	3580.4	-0.34934	3580.4	-0.35203	3580.6	-0.23352		3584.6	-1.40264	3585.05	-1.38887	3584.6	-1.38048	3585.55	-0.69025
															3580.95	-0.19972	3580.5	-0.34924	3580.5	-0.35202	3580.7	-0.2335		3584.7	-1.4034	3585.15	-1.3905	3584.7	-1.38035	3585.65	-0.69004
															3581.05	-0.19979	3580.6	-0.34921	3580.6	-0.35195	3580.8	-0.23354		3584.8	-1.40412	3585.25	-1.39235	3584.8	-1.3802	3585.75	-0.68985
															3581.15	-0.19988	3580.7	-0.3492	3580.7	-0.35185	3580.9	-0.2336		3584.9	-1.40477	3585.35	-1.39427	3584.9	-1.38002	3585.85	-0.6897
															3581.25	-0.19998	3580.8	-0.34921	3580.8	-0.35176	3581	-0.2337		3585	-1.40531	3585.45	-1.39609	3585	-1.37982	3585.95	-0.6896
															3581.35	-0.20007	3580.9	-0.34925	3580.9	-0.3517	3581.1	-0.2338		3585.1	-1.40573	3585.55	-1.3976	3585.1	-1.37963	3586.05	-0.68958
															3581.45	-0.20017	3581	-0.34936	3581	-0.35168	3581.2	-0.23391		3585.2	-1.406	3585.65	-1.39861	3585.2	-1.3795	3586.15	-0.68964
															3581.55	-0.20027	3581.1	-0.34954	3581.1	-0.35168	3581.3	-0.23402		3585.3	-1.40611	3585.75	-1.39893	3585.3	-1.37947	3586.25	-0.68979
															3581.65	-0.20039	3581.2	-0.34981	3581.2	-0.35166	3581.4	-0.23411		3585.4	-1.40606	3585.85	-1.39844	3585.4	-1.37959	3586.35	-0.69001
															3581.75	-0.20053	3581.3	-0.35017	3581.3	-0.35158	3581.5	-0.23419		3585.5	-1.40588	3585.95	-1.39713	3585.5	-1.37986	3586.45	-0.69029
															3581.85	-0.20069	3581.4	-0.35061	3581.4	-0.35146	3581.6	-0.23424		3585.6	-1.40559	3586.05	-1.39511	3585.6	-1.38031	3586.55	-0.69061
															3581.95	-0.20085	3581.5	-0.35107	3581.5	-0.35128	3581.7	-0.23425		3585.7	-1.40527	3586.15	-1.39261	3585.7	-1.38092	3586.65	-0.69092
															3582.05	-0.201	3581.6	-0.35149	3581.6	-0.35108	3581.8	-0.23421		3585.8	-1.40497	3586.25	-1.38992	3585.8	-1.38165	3586.75	-0.6912
															3582.15	-0.20111	3581.7	-0.35181	3581.7	-0.35086	3581.9	-0.23413		3585.9	-1.40476	3586.35	-1.38731	3585.9	-1.38246	3586.85	-0.69142
															3582.25	-0.20118	3581.8	-0.35199	3581.8	-0.35065	3582	-0.234		3586	-1.40466	3586.45	-1.38498	3586	-1.38327	3586.95	-0.69155
															3582.35	-0.20119	3581.9	-0.35202	3581.9	-0.35047	3582.1	-0.23385		3586.1	-1.40468	3586.55	-1.38309	3586.1	-1.38399	3587.05	-0.6916
															3582.45	-0.20118	3582	-0.35197	3582	-0.35034	3582.2	-0.23371		3586.2	-1.40481	3586.65	-1.38175	3586.2	-1.38456	3587.15	-0.69156
															3582.55	-0.20115	3582.1	-0.35191	3582.1	-0.35023	3582.3	-0.23363		3586.3	-1.40503	3586.75	-1.38103	3586.3	-1.38492	3587.25	-0.69147
															3582.65	-0.20111	3582.2	-0.35189	3582.2	-0.35013	3582.4	-0.23362		3586.4	-1.40527	3586.85	-1.38094	3586.4	-1.38506	3587.35	-0.69135
															3582.75	-0.20105	3582.3	-0.35192	3582.3	-0.35	3582.5	-0.23372		3586.5	-1.4055	3586.95	-1.38143	3586.5	-1.38497	3587.45	-0.69121
															3582.85	-0.20095	3582.4	-0.35198	3582.4	-0.34981	3582.6	-0.23392		3586.6	-1.40566	3587.05	-1.38233	3586.6	-1.38471	3587.55	-0.69109
															3582.95	-0.20078	3582.5	-0.35202	3582.5	-0.34958	3582.7	-0.23423		3586.7	-1.40572	3587.15	-1.38345	3586.7	-1.38431	3587.65	-0.69101
															3583.05	-0.20055	3582.6	-0.352	3582.6	-0.34934	3582.8	-0.23461		3586.8	-1.40567	3587.25	-1.38455	3586.8	-1.38383	3587.75	-0.69098
															3583.15	-0.20031	3582.7	-0.3519	3582.7	-0.34914	3582.9	-0.23503		3586.9	-1.40553	3587.35	-1.38548	3586.9	-1.38332	3587.85	-0.69103
															3583.25	-0.20008	3582.8	-0.35174	3582.8	-0.34899	3583	-0.23547		3587	-1.40534	3587.45	-1.38615	3587	-1.38282	3587.95	-0.69116
															3583.35	-0.19991	3582.9	-0.35153	3582.9	-0.34889	3583.1	-0.23587		3587.1	-1.40515	3587.55	-1.38653	3587.1	-1.38237	3588.05	-0.69136
															3583.45	-0.1998	3583	-0.35131	3583	-0.34884	3583.2	-0.2362		3587.2	-1.40501	3587.65	-1.38664	3587.2	-1.38199	3588.15	-0.69161
															3583.55	-0.19975	3583.1	-0.3511	3583.1	-0.34886	3583.3	-0.23644		3587.3	-1.40499	3587.75	-1.38649	3587.3	-1.38169	3588.25	-0.69186
															3583.65	-0.19975	3583.2	-0.35094	3583.2	-0.34893	3583.4	-0.23657		3587.4	-1.4051	3587.85	-1.38615	3587.4	-1.38149	3588.35	-0.69208
															3583.75	-0.19976	3583.3	-0.35084	3583.3	-0.34908	3583.5	-0.23661		3587.5	-1.40535	3587.95	-1.3857	3587.5	-1.38137	3588.45	-0.69225
															3583.85	-0.19978	3583.4	-0.3508	3583.4	-0.3493	3583.6	-0.23657		3587.6	-1.40572	3588.05	-1.38527	3587.6	-1.38136	3588.55	-0.69234
															3583.95	-0.19977	3583.5	-0.35083	3583.5	-0.34958	3583.7	-0.23645		3587.7	-1.40616	3588.15	-1.38498	3587.7	-1.38144	3588.65	-0.69238
															3584.05	-0.19975	3583.6	-0.3509	3583.6	-0.34991	3583.8	-0.23627		3587.8	-1.4066	3588.25	-1.38488	3587.8	-1.38163	3588.75	-0.69238
															3584.15	-0.19971	3583.7	-0.35098	3583.7	-0.35026	3583.9	-0.23601		3587.9	-1.40695	3588.35	-1.38496	3587.9	-1.38195	3588.85	-0.69239
															3584.25	-0.19967	3583.8	-0.35107	3583.8	-0.35064	3584	-0.23569		3588	-1.40715	3588.45	-1.38518	3588	-1.3824	3588.95	-0.69244
															3584.35	-0.19963	3583.9	-0.35117	3583.9	-0.35102	3584.1	-0.23533		3588.1	-1.40715	3588.55	-1.38546	3588.1	-1.38297	3589.05	-0.69255
															3584.45	-0.1996	3584	-0.35125	3584	-0.35138	3584.2	-0.23495		3588.2	-1.4069	3588.65	-1.38575	3588.2	-1.38362	3589.15	-0.69272
															3584.55	-0.19956	3584.1	-0.35134	3584.1	-0.35166	3584.3	-0.2346		3588.3	-1.40639	3588.75	-1.38602	3588.3	-1.3843	3589.25	-0.69294
															3584.65	-0.19951	3584.2	-0.3514	3584.2	-0.3518	3584.4	-0.23429		3588.4	-1.40565	3588.85	-1.38627	3588.4	-1.38494	3589.35	-0.69318
															3584.75	-0.19944	3584.3	-0.35144	3584.3	-0.35178	3584.5	-0.23405		3588.5	-1.40473	3588.95	-1.38655	3588.5	-1.3855	3589.45	-0.69339
															3584.85	-0.19937	3584.4	-0.35146	3584.4	-0.35165	3584.6	-0.23388		3588.6	-1.40371	3589.05	-1.38687	3588.6	-1.38593	3589.55	-0.69353
															3584.95	-0.19931	3584.5	-0.35145	3584.5	-0.35146	3584.7	-0.23377		3588.7	-1.40271	3589.15	-1.38729	3588.7	-1.38619	3589.65	-0.69356
															3585.05	-0.1993	3584.6	-0.35141	3584.6	-0.35128	3584.8	-0.23369		3588.8	-1.40181	3589.25	-1.38787	3588.8	-1.38628	3589.75	-0.69344
															3585.15	-0.19936	3584.7	-0.35135	3584.7	-0.35113	3584.9	-0.23364		3588.9	-1.40111	3589.35	-1.38868	3588.9	-1.38616	3589.85	-0.69318
															3585.25	-0.19946	3584.8	-0.35125	3584.8	-0.351	3585	-0.23361		3589	-1.40064	3589.45	-1.38971	3589	-1.38581	3589.95	-0.69279
															3585.35	-0.1996	3584.9	-0.35111	3584.9	-0.35086	3585.1	-0.23361		3589.1	-1.4004	3589.55	-1.3909	3589.1	-1.38524	3590.05	-0.69229
															3585.45	-0.19976	3585	-0.35093	3585	-0.3507	3585.2	-0.23365		3589.2	-1.40036	3589.65	-1.39209	3589.2	-1.38447	3590.15	-0.69175
															3585.55	-0.19991	3585.1	-0.35072	3585.1	-0.35055	3585.3	-0.23376		3589.3	-1.40046	3589.75	-1.39309	3589.3	-1.38357	3590.25	-0.69122
															3585.65	-0.20003	3585.2	-0.35051	3585.2	-0.35043	3585.4	-0.23393		3589.4	-1.40061	3589.85	-1.3937	3589.4	-1.38261	3590.35	-0.69074
															3585.75	-0.20009	3585.3	-0.35034	3585.3	-0.35038	3585.5	-0.23413		3589.5	-1.40073	3589.95	-1.39376	3589.5	-1.38169	3590.45	-0.69036
															3585.85	-0.20008	3585.4	-0.35023	3585.4	-0.3504	3585.6	-0.23433		3589.6	-1.40076	3590.05	-1.3932	3589.6	-1.38089	3590.55	-0.69008
															3585.95	-0.19998	3585.5	-0.35022	3585.5	-0.35047	3585.7	-0.23448		3589.7	-1.40066	3590.15	-1.39203	3589.7	-1.38032	3590.65	-0.68993
															3586.05	-0.19982	3585.6	-0.35031	3585.6	-0.35058	3585.8	-0.23455		3589.8	-1.40043	3590.25	-1.3904	3589.8	-1.38003	3590.75	-0.68988
															3586.15	-0.19962	3585.7	-0.3505	3585.7	-0.35071	3585.9	-0.23454		3589.9	-1.40009	3590.35	-1.38847	3589.9	-1.38007	3590.85	-0.68992
															3586.25	-0.19941	3585.8	-0.35074	3585.8	-0.35084	3586	-0.23447		3590	-1.39971	3590.45	-1.3865	3590	-1.38045	3590.95	-0.69001
															3586.35	-0.19923	3585.9	-0.35103	3585.9	-0.35098	3586.1	-0.23437		3590.1	-1.39935	3590.55	-1.38474	3590.1	-1.38115	3591.05	-0.69012
															3586.45	-0.19909	3586	-0.35136	3586	-0.35112	3586.2	-0.23425		3590.2	-1.39907	3590.65	-1.38343	3590.2	-1.38212	3591.15	-0.69021
															3586.55	-0.19899	3586.1	-0.35174	3586.1	-0.35125	3586.3	-0.23414		3590.3	-1.39889	3590.75	-1.38277	3590.3	-1.38329	3591.25	-0.69025
															3586.65	-0.19894	3586.2	-0.35214	3586.2	-0.35136	3586.4	-0.23403		3590.4	-1.39882	3590.85	-1.38288	3590.4	-1.38457	3591.35	-0.69023
															3586.75	-0.19894	3586.3	-0.35255	3586.3	-0.35142	3586.5	-0.23396		3590.5	-1.39884	3590.95	-1.38373	3590.5	-1.38587	3591.45	-0.69016
															3586.85	-0.19898	3586.4	-0.35295	3586.4	-0.35143	3586.6	-0.2339		3590.6	-1.3989	3591.05	-1.38516	3590.6	-1.38712	3591.55	-0.69007
															3586.95	-0.19906	3586.5	-0.35333	3586.5	-0.3514	3586.7	-0.23387		3590.7	-1.39899	3591.15	-1.38693	3590.7	-1.38825	3591.65	-0.69
															3587.05	-0.19916	3586.6	-0.35367	3586.6	-0.35131	3586.8	-0.23387		3590.8	-1.39906	3591.25	-1.38876	3590.8	-1.38921	3591.75	-0.68997
															3587.15	-0.19929	3586.7	-0.35399	3586.7	-0.35115	3586.9	-0.23389		3590.9	-1.39912	3591.35	-1.3904	3590.9	-1.38997	3591.85	-0.69001
															3587.25	-0.19945	3586.8	-0.35429	3586.8	-0.35094	3587	-0.23393		3591	-1.39913	3591.45	-1.39164	3591	-1.39053	3591.95	-0.69012
															3587.35	-0.19962	3586.9	-0.35456	3586.9	-0.3507	3587.1	-0.234		3591.1	-1.39908	3591.55	-1.39237	3591.1	-1.39089	3592.05	-0.69029
															3587.45	-0.19982	3587	-0.35477	3587	-0.35046	3587.2	-0.23408		3591.2	-1.39897	3591.65	-1.39256	3591.2	-1.39108	3592.15	-0.6905
															3587.55	-0.2	3587.1	-0.35492	3587.1	-0.35025	3587.3	-0.23413		3591.3	-1.3988	3591.75	-1.39225	3591.3	-1.39108	3592.25	-0.69072
															3587.65	-0.20014	3587.2	-0.35499	3587.2	-0.3501	3587.4	-0.23415		3591.4	-1.39861	3591.85	-1.39153	3591.4	-1.39093	3592.35	-0.6909
															3587.75	-0.20021	3587.3	-0.35498	3587.3	-0.34998	3587.5	-0.2341		3591.5	-1.39846	3591.95	-1.39059	3591.5	-1.39061	3592.45	-0.69103
															3587.85	-0.20021	3587.4	-0.35488	3587.4	-0.34987	3587.6	-0.23399		3591.6	-1.39839	3592.05	-1.38961	3591.6	-1.39015	3592.55	-0.69108
															3587.95	-0.20014	3587.5	-0.35469	3587.5	-0.34977	3587.7	-0.23382		3591.7	-1.39845	3592.15	-1.38878	3591.7	-1.38955	3592.65	-0.69106
															3588.05	-0.20006	3587.6	-0.3544	3587.6	-0.34965	3587.8	-0.23362		3591.8	-1.39867	3592.25	-1.38821	3591.8	-1.38883	3592.75	-0.69099
															3588.15	-0.19998	3587.7	-0.35403	3587.7	-0.34952	3587.9	-0.23341		3591.9	-1.39906	3592.35	-1.38793	3591.9	-1.38799	3592.85	-0.69091
															3588.25	-0.19992	3587.8	-0.35362	3587.8	-0.34939	3588	-0.23319		3592	-1.39962	3592.45	-1.3879	3592	-1.38705	3592.95	-0.69084
															3588.35	-0.19986	3587.9	-0.35323	3587.9	-0.34927	3588.1	-0.23299		3592.1	-1.4003	3592.55	-1.38803	3592.1	-1.38603	3593.05	-0.69081
															3588.45	-0.1998	3588	-0.35294	3588	-0.34918	3588.2	-0.23283		3592.2	-1.40107	3592.65	-1.38824	3592.2	-1.38497	3593.15	-0.69083
															3588.55	-0.19972	3588.1	-0.35275	3588.1	-0.34912	3588.3	-0.23272		3592.3	-1.40182	3592.75	-1.38845	3592.3	-1.38393	3593.25	-0.69092
															3588.65	-0.19963	3588.2	-0.35264	3588.2	-0.3491	3588.4	-0.23266		3592.4	-1.4025	3592.85	-1.38857	3592.4	-1.38298	3593.35	-0.69106
															3588.75	-0.19954	3588.3	-0.35256	3588.3	-0.34913	3588.5	-0.23267		3592.5	-1.40302	3592.95	-1.38853	3592.5	-1.3822	3593.45	-0.69122
															3588.85	-0.19947	3588.4	-0.35246	3588.4	-0.3492	3588.6	-0.23271		3592.6	-1.40335	3593.05	-1.38826	3592.6	-1.38163	3593.55	-0.6914
															3588.95	-0.19945	3588.5	-0.35232	3588.5	-0.34932	3588.7	-0.23277		3592.7	-1.4035	3593.15	-1.3877	3592.7	-1.38128	3593.65	-0.69156
															3589.05	-0.19947	3588.6	-0.35216	3588.6	-0.34947	3588.8	-0.23283		3592.8	-1.40351	3593.25	-1.38686	3592.8	-1.38112	3593.75	-0.69169
															3589.15	-0.19954	3588.7	-0.35199	3588.7	-0.34964	3588.9	-0.23286		3592.9	-1.40344	3593.35	-1.3858	3592.9	-1.3811	3593.85	-0.69177
															3589.25	-0.19963	3588.8	-0.35183	3588.8	-0.34983	3589	-0.23287		3593	-1.40335	3593.45	-1.38462	3593	-1.38118	3593.95	-0.6918
															3589.35	-0.1997	3588.9	-0.35167	3588.9	-0.35002	3589.1	-0.23286		3593.1	-1.40326	3593.55	-1.38346	3593.1	-1.38134	3594.05	-0.69179
															3589.45	-0.19975	3589	-0.35153	3589	-0.35021	3589.2	-0.23287		3593.2	-1.40318	3593.65	-1.38245	3593.2	-1.38158	3594.15	-0.69174
															3589.55	-0.19975	3589.1	-0.35136	3589.1	-0.35038	3589.3	-0.23292		3593.3	-1.40309	3593.75	-1.38172	3593.3	-1.38188	3594.25	-0.69168
															3589.65	-0.19971	3589.2	-0.35115	3589.2	-0.35055	3589.4	-0.23305		3593.4	-1.40294	3593.85	-1.38136	3593.4	-1.38224	3594.35	-0.69163
															3589.75	-0.19962	3589.3	-0.35087	3589.3	-0.35069	3589.5	-0.23325		3593.5	-1.4027	3593.95	-1.38146	3593.5	-1.38263	3594.45	-0.69158
															3589.85	-0.1995	3589.4	-0.35051	3589.4	-0.35082	3589.6	-0.2335		3593.6	-1.40233	3594.05	-1.38204	3593.6	-1.38302	3594.55	-0.69156
															3589.95	-0.19937	3589.5	-0.3501	3589.5	-0.35093	3589.7	-0.23375		3593.7	-1.4018	3594.15	-1.38306	3593.7	-1.38342	3594.65	-0.69154
															3590.05	-0.19924	3589.6	-0.3497	3589.6	-0.35098	3589.8	-0.23397		3593.8	-1.40108	3594.25	-1.3844	3593.8	-1.38382	3594.75	-0.69153
															3590.15	-0.19911	3589.7	-0.3494	3589.7	-0.35096	3589.9	-0.23411		3593.9	-1.40019	3594.35	-1.38587	3593.9	-1.38422	3594.85	-0.69153
															3590.25	-0.19899	3589.8	-0.34929	3589.8	-0.35086	3590	-0.23416		3594	-1.39915	3594.45	-1.38724	3594	-1.38463	3594.95	-0.69155
															3590.35	-0.19887	3589.9	-0.34943	3589.9	-0.35069	3590.1	-0.23412		3594.1	-1.398	3594.55	-1.38826	3594.1	-1.38503	3595.05	-0.69158
															3590.45	-0.19877	3590	-0.3498	3590	-0.35052	3590.2	-0.23402		3594.2	-1.39682	3594.65	-1.38877	3594.2	-1.3854	3595.15	-0.69162
															3590.55	-0.1987	3590.1	-0.35034	3590.1	-0.35039	3590.3	-0.23389		3594.3	-1.39569	3594.75	-1.38871	3594.3	-1.38572	3595.25	-0.6917
															3590.65	-0.19867	3590.2	-0.35097	3590.2	-0.35036	3590.4	-0.23377		3594.4	-1.39468	3594.85	-1.38815	3594.4	-1.38598	3595.35	-0.69181
															3590.75	-0.19868	3590.3	-0.35163	3590.3	-0.35043	3590.5	-0.23367		3594.5	-1.39387	3594.95	-1.38723	3594.5	-1.38619	3595.45	-0.69196
															3590.85	-0.19873	3590.4	-0.35227	3590.4	-0.35057	3590.6	-0.2336		3594.6	-1.3933	3595.05	-1.38612	3594.6	-1.38634	3595.55	-0.69218
															3590.95	-0.19881	3590.5	-0.35284	3590.5	-0.3507	3590.7	-0.23353		3594.7	-1.39297	3595.15	-1.38503	3594.7	-1.38644	3595.65	-0.69247
															3591.05	-0.19889	3590.6	-0.3533	3590.6	-0.35078	3590.8	-0.23344		3594.8	-1.39289	3595.25	-1.38412	3594.8	-1.38647	3595.75	-0.69283
															3591.15	-0.19898	3590.7	-0.35362	3590.7	-0.35077	3590.9	-0.23332		3594.9	-1.39305	3595.35	-1.38352	3594.9	-1.38643	3595.85	-0.69325
															3591.25	-0.19905	3590.8	-0.35381	3590.8	-0.3507	3591	-0.23318		3595	-1.3934	3595.45	-1.38332	3595	-1.38632	3595.95	-0.69371
															3591.35	-0.19912	3590.9	-0.3539	3590.9	-0.35062	3591.1	-0.23308		3595.1	-1.39392	3595.55	-1.38355	3595.1	-1.38616	3596.05	-0.69416
															3591.45	-0.19919	3591	-0.35391	3591	-0.35058	3591.2	-0.23306		3595.2	-1.39456	3595.65	-1.38416	3595.2	-1.38596	3596.15	-0.69458
															3591.55	-0.19926	3591.1	-0.35388	3591.1	-0.3506	3591.3	-0.23314		3595.3	-1.3953	3595.75	-1.38508	3595.3	-1.38575	3596.25	-0.69495
															3591.65	-0.19932	3591.2	-0.35381	3591.2	-0.35066	3591.4	-0.23332		3595.4	-1.39613	3595.85	-1.38616	3595.4	-1.38553	3596.35	-0.69525
															3591.75	-0.19935	3591.3	-0.3537	3591.3	-0.35073	3591.5	-0.23357		3595.5	-1.39706	3595.95	-1.38728	3595.5	-1.38532	3596.45	-0.69546
															3591.85	-0.19935	3591.4	-0.35356	3591.4	-0.35079	3591.6	-0.23384		3595.6	-1.3981	3596.05	-1.38831	3595.6	-1.3851	3596.55	-0.6956
															3591.95	-0.19933	3591.5	-0.3534	3591.5	-0.35082	3591.7	-0.23408		3595.7	-1.39927	3596.15	-1.3892	3595.7	-1.38483	3596.65	-0.69566
															3592.05	-0.19928	3591.6	-0.35324	3591.6	-0.35078	3591.8	-0.23425		3595.8	-1.40056	3596.25	-1.38991	3595.8	-1.38449	3596.75	-0.69566
															3592.15	-0.19923	3591.7	-0.3531	3591.7	-0.35069	3591.9	-0.23435		3595.9	-1.4019	3596.35	-1.39044	3595.9	-1.38408	3596.85	-0.69562
															3592.25	-0.19919	3591.8	-0.35299	3591.8	-0.35059	3592	-0.23439		3596	-1.40322	3596.45	-1.39077	3596	-1.38363	3596.95	-0.69555
															3592.35	-0.19916	3591.9	-0.35288	3591.9	-0.35053	3592.1	-0.23438		3596.1	-1.4044	3596.55	-1.39093	3596.1	-1.38318	3597.05	-0.69547
															3592.45	-0.19916	3592	-0.35278	3592	-0.35058	3592.2	-0.23435		3596.2	-1.40534	3596.65	-1.39093	3596.2	-1.38281	3597.15	-0.69539
															3592.55	-0.19919	3592.1	-0.35268	3592.1	-0.35073	3592.3	-0.23431		3596.3	-1.40592	3596.75	-1.39081	3596.3	-1.38257	3597.25	-0.69531
															3592.65	-0.19926	3592.2	-0.35257	3592.2	-0.35094	3592.4	-0.23427		3596.4	-1.40607	3596.85	-1.39064	3596.4	-1.38248	3597.35	-0.69524
															3592.75	-0.19936	3592.3	-0.35248	3592.3	-0.35113	3592.5	-0.23419		3596.5	-1.40576	3596.95	-1.39048	3596.5	-1.38257	3597.45	-0.69517
															3592.85	-0.1995	3592.4	-0.35241	3592.4	-0.35123	3592.6	-0.23406		3596.6	-1.405	3597.05	-1.39035	3596.6	-1.38281	3597.55	-0.69511
															3592.95	-0.19966	3592.5	-0.35233	3592.5	-0.35123	3592.7	-0.23385		3596.7	-1.40386	3597.15	-1.39027	3596.7	-1.38319	3597.65	-0.69506
															3593.05	-0.19984	3592.6	-0.35223	3592.6	-0.35116	3592.8	-0.23359		3596.8	-1.40246	3597.25	-1.39023	3596.8	-1.38369	3597.75	-0.69503
															3593.15	-0.20004	3592.7	-0.35212	3592.7	-0.35109	3592.9	-0.23332		3596.9	-1.40091	3597.35	-1.39021	3596.9	-1.38424	3597.85	-0.69503
															3593.25	-0.20026	3592.8	-0.352	3592.8	-0.35108	3593	-0.23311		3597	-1.39937	3597.45	-1.39018	3597	-1.38481	3597.95	-0.69507
															3593.35	-0.20047	3592.9	-0.35191	3592.9	-0.35114	3593.1	-0.23301		3597.1	-1.39795	3597.55	-1.39009	3597.1	-1.38537	3598.05	-0.69515
															3593.45	-0.20064	3593	-0.35188	3593	-0.35129	3593.2	-0.23301		3597.2	-1.39675	3597.65	-1.38995	3597.2	-1.38588	3598.15	-0.69526
															3593.55	-0.20076	3593.1	-0.3519	3593.1	-0.35148	3593.3	-0.23311		3597.3	-1.39584	3597.75	-1.38975	3597.3	-1.38635	3598.25	-0.69539
															3593.65	-0.20078	3593.2	-0.35193	3593.2	-0.3517	3593.4	-0.2333		3597.4	-1.39523	3597.85	-1.38954	3597.4	-1.38681	3598.35	-0.69554
															3593.75	-0.20071	3593.3	-0.3519	3593.3	-0.35193	3593.5	-0.23353		3597.5	-1.39489	3597.95	-1.38936	3597.5	-1.38727	3598.45	-0.69568
															3593.85	-0.20055	3593.4	-0.35177	3593.4	-0.35214	3593.6	-0.23378		3597.6	-1.39475	3598.05	-1.38923	3597.6	-1.38776	3598.55	-0.69578
															3593.95	-0.20034	3593.5	-0.35152	3593.5	-0.35232	3593.7	-0.23404		3597.7	-1.39472	3598.15	-1.38917	3597.7	-1.38828	3598.65	-0.69584
															3594.05	-0.20009	3593.6	-0.35117	3593.6	-0.35248	3593.8	-0.2343		3597.8	-1.39474	3598.25	-1.38921	3597.8	-1.38884	3598.75	-0.69583
															3594.15	-0.19982	3593.7	-0.35078	3593.7	-0.35261	3593.9	-0.23455		3597.9	-1.39477	3598.35	-1.3893	3597.9	-1.38941	3598.85	-0.69576
															3594.25	-0.19954	3593.8	-0.3504	3593.8	-0.35275	3594	-0.2348		3598	-1.39482	3598.45	-1.38941	3598	-1.38998	3598.95	-0.69558
															3594.35	-0.19928	3593.9	-0.35008	3593.9	-0.3529	3594.1	-0.23503		3598.1	-1.39492	3598.55	-1.38948	3598.1	-1.39053	3599.05	-0.6953
															3594.45	-0.19906	3594	-0.34984	3594	-0.35306	3594.2	-0.2352		3598.2	-1.39511	3598.65	-1.38946	3598.2	-1.39105	3599.15	-0.69489
															3594.55	-0.19891	3594.1	-0.34971	3594.1	-0.35314	3594.3	-0.23528		3598.3	-1.39544	3598.75	-1.38929	3598.3	-1.39154	3599.25	-0.69434
															3594.65	-0.19883	3594.2	-0.3497	3594.2	-0.35308	3594.4	-0.23527		3598.4	-1.39594	3598.85	-1.38897	3598.4	-1.39198	3599.35	-0.69368
															3594.75	-0.19885	3594.3	-0.34982	3594.3	-0.35284	3594.5	-0.23515		3598.5	-1.39662	3598.95	-1.38854	3598.5	-1.39237	3599.45	-0.69293
															3594.85	-0.19894	3594.4	-0.35007	3594.4	-0.35243	3594.6	-0.23496		3598.6	-1.39746	3599.05	-1.38807	3598.6	-1.3927	3599.55	-0.69213
															3594.95	-0.1991	3594.5	-0.35042	3594.5	-0.35193	3594.7	-0.23474		3598.7	-1.39841	3599.15	-1.38763	3598.7	-1.39294	3599.65	-0.69133
															3595.05	-0.19929	3594.6	-0.35085	3594.6	-0.35143	3594.8	-0.23452		3598.8	-1.39938	3599.25	-1.38731	3598.8	-1.39312	3599.75	-0.69058
															3595.15	-0.19951	3594.7	-0.35131	3594.7	-0.35097	3594.9	-0.23434		3598.9	-1.40028	3599.35	-1.38716	3598.9	-1.39324	3599.85	-0.68992
															3595.25	-0.19972	3594.8	-0.35177	3594.8	-0.35061	3595	-0.23419		3599	-1.40098	3599.45	-1.3872	3599	-1.39333	3599.95	-0.6894
															3595.35	-0.1999	3594.9	-0.3522	3594.9	-0.35034	3595.1	-0.23406		3599.1	-1.4014	3599.55	-1.38743	3599.1	-1.39341	3600.05	-0.68904
															3595.45	-0.2	3595	-0.35256	3595	-0.35017	3595.2	-0.23393		3599.2	-1.40151	3599.65	-1.38779	3599.2	-1.3935	3600.15	-0.68889
															3595.55	-0.20002	3595.1	-0.35284	3595.1	-0.3501	3595.3	-0.2338		3599.3	-1.40132	3599.75	-1.38818	3599.3	-1.39357	3600.25	-0.68895
															3595.65	-0.19996	3595.2	-0.35301	3595.2	-0.3501	3595.4	-0.23366		3599.4	-1.40089	3599.85	-1.38848	3599.4	-1.3936	3600.35	-0.68921
															3595.75	-0.19984	3595.3	-0.35307	3595.3	-0.35015	3595.5	-0.23352		3599.5	-1.40032	3599.95	-1.38856	3599.5	-1.39356	3600.45	-0.68965
															3595.85	-0.19969	3595.4	-0.35302	3595.4	-0.35019	3595.6	-0.2334		3599.6	-1.3997	3600.05	-1.38832	3599.6	-1.39341	3600.55	-0.69025
															3595.95	-0.19953	3595.5	-0.35284	3595.5	-0.35021	3595.7	-0.2333		3599.7	-1.39912	3600.15	-1.38771	3599.7	-1.39315	3600.65	-0.69096
															3596.05	-0.19937	3595.6	-0.35256	3595.6	-0.3502	3595.8	-0.23323		3599.8	-1.39863	3600.25	-1.38673	3599.8	-1.39278	3600.75	-0.69175
															3596.15	-0.19922	3595.7	-0.35219	3595.7	-0.35017	3595.9	-0.23319		3599.9	-1.39826	3600.35	-1.38541	3599.9	-1.39229	3600.85	-0.69256
															3596.25	-0.19908	3595.8	-0.35175	3595.8	-0.35015	3596	-0.23313		3600	-1.39801	3600.45	-1.38388	3600	-1.3917	3600.95	-0.69336
															3596.35	-0.19898	3595.9	-0.35126	3595.9	-0.35014	3596.1	-0.23306		3600.1	-1.39784	3600.55	-1.38229	3600.1	-1.39103	3601.05	-0.6941
															3596.45	-0.19892	3596	-0.35077	3596	-0.35014	3596.2	-0.23295		3600.2	-1.39769	3600.65	-1.38088	3600.2	-1.39032	3601.15	-0.69473
															3596.55	-0.19891	3596.1	-0.35031	3596.1	-0.35013	3596.3	-0.23283		3600.3	-1.39749	3600.75	-1.37992	3600.3	-1.38961	3601.25	-0.69522
															3596.65	-0.19896	3596.2	-0.3499	3596.2	-0.35009	3596.4	-0.23273		3600.4	-1.39717	3600.85	-1.37967	3600.4	-1.38893	3601.35	-0.69553
															3596.75	-0.19905	3596.3	-0.3496	3596.3	-0.35002	3596.5	-0.23268		3600.5	-1.39669	3600.95	-1.38027	3600.5	-1.38832	3601.45	-0.69566
															3596.85	-0.19919	3596.4	-0.34941	3596.4	-0.34993	3596.6	-0.23268		3600.6	-1.39605	3601.05	-1.38174	3600.6	-1.38775	3601.55	-0.69562
															3596.95	-0.19937	3596.5	-0.34935	3596.5	-0.34984	3596.7	-0.23271		3600.7	-1.39527	3601.15	-1.38395	3600.7	-1.38721	3601.65	-0.69544
															3597.05	-0.19956	3596.6	-0.34942	3596.6	-0.34976	3596.8	-0.23277		3600.8	-1.39444	3601.25	-1.38662	3600.8	-1.38666	3601.75	-0.69515
															3597.15	-0.19974	3596.7	-0.34957	3596.7	-0.34971	3596.9	-0.23282		3600.9	-1.39365	3601.35	-1.38941	3600.9	-1.38607	3601.85	-0.69476
															3597.25	-0.19988	3596.8	-0.34978	3596.8	-0.34969	3597	-0.23286		3601	-1.39297	3601.45	-1.39195	3601	-1.38544	3601.95	-0.69428
															3597.35	-0.19996	3596.9	-0.34999	3596.9	-0.3497	3597.1	-0.23288		3601.1	-1.39247	3601.55	-1.39389	3601.1	-1.38478	3602.05	-0.69373
															3597.45	-0.19997	3597	-0.3502	3597	-0.34971	3597.2	-0.23289		3601.2	-1.39216	3601.65	-1.39497	3601.2	-1.38411	3602.15	-0.69312
															3597.55	-0.19992	3597.1	-0.3504	3597.1	-0.3497	3597.3	-0.23289		3601.3	-1.39202	3601.75	-1.39506	3601.3	-1.38344	3602.25	-0.69247
															3597.65	-0.19983	3597.2	-0.35063	3597.2	-0.34966	3597.4	-0.23291		3601.4	-1.392	3601.85	-1.39421	3601.4	-1.38283	3602.35	-0.6918
															3597.75	-0.19973	3597.3	-0.35087	3597.3	-0.34957	3597.5	-0.23294		3601.5	-1.39206	3601.95	-1.39266	3601.5	-1.38228	3602.45	-0.69114
															3597.85	-0.19964	3597.4	-0.35113	3597.4	-0.34947	3597.6	-0.23297		3601.6	-1.39214	3602.05	-1.39076	3601.6	-1.38184	3602.55	-0.6905
															3597.95	-0.19957	3597.5	-0.3514	3597.5	-0.34939	3597.7	-0.233		3601.7	-1.39218	3602.15	-1.38886	3601.7	-1.38149	3602.65	-0.68987
															3598.05	-0.19952	3597.6	-0.35165	3597.6	-0.34936	3597.8	-0.23301		3601.8	-1.39216	3602.25	-1.38727	3601.8	-1.38126	3602.75	-0.68928
															3598.15	-0.19949	3597.7	-0.35189	3597.7	-0.3494	3597.9	-0.23299		3601.9	-1.39207	3602.35	-1.38617	3601.9	-1.3811	3602.85	-0.68874
															3598.25	-0.19948	3597.8	-0.3521	3597.8	-0.34953	3598	-0.23294		3602	-1.39192	3602.45	-1.38563	3602	-1.38099	3602.95	-0.68826
															3598.35	-0.19948	3597.9	-0.35229	3597.9	-0.34977	3598.1	-0.23286		3602.1	-1.39177	3602.55	-1.38554	3602.1	-1.38089	3603.05	-0.68785
															3598.45	-0.19947	3598	-0.35243	3598	-0.35009	3598.2	-0.2328		3602.2	-1.3917	3602.65	-1.38573	3602.2	-1.38077	3603.15	-0.68754
															3598.55	-0.19946	3598.1	-0.35253	3598.1	-0.35046	3598.3	-0.23279		3602.3	-1.39179	3602.75	-1.38594	3602.3	-1.38062	3603.25	-0.68734
															3598.65	-0.19942	3598.2	-0.35259	3598.2	-0.35082	3598.4	-0.23283		3602.4	-1.39208	3602.85	-1.38592	3602.4	-1.38043	3603.35	-0.68725
															3598.75	-0.19936	3598.3	-0.35263	3598.3	-0.35112	3598.5	-0.23291		3602.5	-1.39258	3602.95	-1.38554	3602.5	-1.38024	3603.45	-0.68726
															3598.85	-0.19931	3598.4	-0.35268	3598.4	-0.35135	3598.6	-0.233		3602.6	-1.39327	3603.05	-1.38478	3602.6	-1.38009	3603.55	-0.68736
															3598.95	-0.19927	3598.5	-0.35275	3598.5	-0.35152	3598.7	-0.23309		3602.7	-1.39407	3603.15	-1.3838	3602.7	-1.38002	3603.65	-0.68755
															3599.05	-0.19922	3598.6	-0.3528	3598.6	-0.35167	3598.8	-0.23314		3602.8	-1.39492	3603.25	-1.38281	3602.8	-1.38007	3603.75	-0.68779
															3599.15	-0.19915	3598.7	-0.35279	3598.7	-0.35182	3598.9	-0.23317		3602.9	-1.39574	3603.35	-1.38203	3602.9	-1.38025	3603.85	-0.68807
															3599.25	-0.19906	3598.8	-0.35266	3598.8	-0.35196	3599	-0.23317		3603	-1.39646	3603.45	-1.38159	3603	-1.38055	3603.95	-0.68835
															3599.35	-0.19896	3598.9	-0.35241	3598.9	-0.35206	3599.1	-0.23317		3603.1	-1.39702	3603.55	-1.38154	3603.1	-1.38095	3604.05	-0.6886
															3599.45	-0.19886	3599	-0.35204	3599	-0.35205	3599.2	-0.23317		3603.2	-1.39741	3603.65	-1.38184	3603.2	-1.38138	3604.15	-0.6888
															3599.55	-0.19878	3599.1	-0.35163	3599.1	-0.35192	3599.3	-0.23318		3603.3	-1.39766	3603.75	-1.38241	3603.3	-1.3818	3604.25	-0.68898
															3599.65	-0.19874	3599.2	-0.35125	3599.2	-0.35168	3599.4	-0.23319		3603.4	-1.39782	3603.85	-1.38311	3603.4	-1.38216	3604.35	-0.68914
															3599.75	-0.19873	3599.3	-0.35098	3599.3	-0.35136	3599.5	-0.23319		3603.5	-1.39799	3603.95	-1.38382	3603.5	-1.38243	3604.45	-0.68932
															3599.85	-0.19875	3599.4	-0.35084	3599.4	-0.35104	3599.6	-0.23316		3603.6	-1.39825	3604.05	-1.38442	3603.6	-1.38258	3604.55	-0.68955
															3599.95	-0.19878	3599.5	-0.35084	3599.5	-0.35076	3599.7	-0.23309		3603.7	-1.39866	3604.15	-1.38485	3603.7	-1.38261	3604.65	-0.68983
															3600.05	-0.19884	3599.6	-0.35094	3599.6	-0.35055	3599.8	-0.23298		3603.8	-1.39926	3604.25	-1.38512	3603.8	-1.38254	3604.75	-0.69017
															3600.15	-0.19893	3599.7	-0.35109	3599.7	-0.35042	3599.9	-0.23284		3603.9	-1.40005	3604.35	-1.38537	3603.9	-1.38241	3604.85	-0.69054
															3600.25	-0.19906	3599.8	-0.35122	3599.8	-0.35037	3600	-0.23269		3604	-1.40098	3604.45	-1.38577	3604	-1.38226	3604.95	-0.69093
															3600.35	-0.19921	3599.9	-0.35132	3599.9	-0.35036	3600.1	-0.23257		3604.1	-1.40197	3604.55	-1.38649	3604.1	-1.38215	3605.05	-0.6913
															3600.45	-0.19939	3600	-0.35137	3600	-0.35034	3600.2	-0.23249		3604.2	-1.40292	3604.65	-1.38758	3604.2	-1.3821	3605.15	-0.69163
															3600.55	-0.19958	3600.1	-0.35142	3600.1	-0.35029	3600.3	-0.23245		3604.3	-1.40373	3604.75	-1.38901	3604.3	-1.38216	3605.25	-0.69188
															3600.65	-0.19976	3600.2	-0.35155	3600.2	-0.35019	3600.4	-0.23245		3604.4	-1.40432	3604.85	-1.39063	3604.4	-1.3823	3605.35	-0.69203
															3600.75	-0.19995	3600.3	-0.35179	3600.3	-0.35007	3600.5	-0.23247		3604.5	-1.40465	3604.95	-1.39223	3604.5	-1.38252	3605.45	-0.69208
															3600.85	-0.20014	3600.4	-0.35216	3600.4	-0.34996	3600.6	-0.23247		3604.6	-1.40472	3605.05	-1.39359	3604.6	-1.3828	3605.55	-0.69204
															3600.95	-0.20032	3600.5	-0.35261	3600.5	-0.34989	3600.7	-0.23246		3604.7	-1.40457	3605.15	-1.39451	3604.7	-1.38313	3605.65	-0.69193
															3601.05	-0.20047	3600.6	-0.35306	3600.6	-0.34988	3600.8	-0.23241		3604.8	-1.40426	3605.25	-1.39486	3604.8	-1.3835	3605.75	-0.69177
															3601.15	-0.20059	3600.7	-0.35343	3600.7	-0.34991	3600.9	-0.23233		3604.9	-1.40387	3605.35	-1.39459	3604.9	-1.38394	3605.85	-0.6916
															3601.25	-0.20067	3600.8	-0.35366	3600.8	-0.34994	3601	-0.23225		3605	-1.40348	3605.45	-1.39374	3605	-1.38444	3605.95	-0.69143
															3601.35	-0.20072	3600.9	-0.35377	3600.9	-0.34991	3601.1	-0.23218		3605.1	-1.40314	3605.55	-1.39241	3605.1	-1.38502	3606.05	-0.69127
															3601.45	-0.20072	3601	-0.35378	3601	-0.34978	3601.2	-0.23215		3605.2	-1.40289	3605.65	-1.39078	3605.2	-1.38568	3606.15	-0.69113
															3601.55	-0.20069	3601.1	-0.35374	3601.1	-0.34956	3601.3	-0.23218		3605.3	-1.40274	3605.75	-1.38903	3605.3	-1.38642	3606.25	-0.69099
															3601.65	-0.20061	3601.2	-0.35368	3601.2	-0.3493	3601.4	-0.23227		3605.4	-1.40265	3605.85	-1.38734	3605.4	-1.38722	3606.35	-0.69085
															3601.75	-0.20049	3601.3	-0.35362	3601.3	-0.34906	3601.5	-0.23241		3605.5	-1.40259	3605.95	-1.38582	3605.5	-1.38807	3606.45	-0.69068
															3601.85	-0.20031	3601.4	-0.35353	3601.4	-0.34886	3601.6	-0.23257		3605.6	-1.4025	3606.05	-1.38459	3605.6	-1.38895	3606.55	-0.69047
															3601.95	-0.20008	3601.5	-0.35341	3601.5	-0.34875	3601.7	-0.23275		3605.7	-1.40232	3606.15	-1.38371	3605.7	-1.38981	3606.65	-0.6902
															3602.05	-0.19982	3601.6	-0.35323	3601.6	-0.3487	3601.8	-0.23295		3605.8	-1.40204	3606.25	-1.38327	3605.8	-1.39057	3606.75	-0.68986
															3602.15	-0.19956	3601.7	-0.35299	3601.7	-0.34872	3601.9	-0.23318		3605.9	-1.40165	3606.35	-1.38329	3605.9	-1.39116	3606.85	-0.68946
															3602.25	-0.19931	3601.8	-0.3527	3601.8	-0.34878	3602	-0.23345		3606	-1.40119	3606.45	-1.38377	3606	-1.39151	3606.95	-0.68901
															3602.35	-0.1991	3601.9	-0.35238	3601.9	-0.34886	3602.1	-0.23375		3606.1	-1.40071	3606.55	-1.38469	3606.1	-1.39156	3607.05	-0.68855
															3602.45	-0.19894	3602	-0.35208	3602	-0.34896	3602.2	-0.23408		3606.2	-1.40029	3606.65	-1.38597	3606.2	-1.39132	3607.15	-0.68811
															3602.55	-0.19881	3602.1	-0.35184	3602.1	-0.34906	3602.3	-0.23441		3606.3	-1.4	3606.75	-1.38751	3606.3	-1.3908	3607.25	-0.6877
															3602.65	-0.19872	3602.2	-0.35171	3602.2	-0.34916	3602.4	-0.2347		3606.4	-1.39988	3606.85	-1.3892	3606.4	-1.39007	3607.35	-0.68735
															3602.75	-0.19866	3602.3	-0.35171	3602.3	-0.34928	3602.5	-0.23493		3606.5	-1.39995	3606.95	-1.39086	3606.5	-1.38919	3607.45	-0.68707
															3602.85	-0.19863	3602.4	-0.35181	3602.4	-0.34944	3602.6	-0.23508		3606.6	-1.40019	3607.05	-1.39231	3606.6	-1.38825	3607.55	-0.68685
															3602.95	-0.19863	3602.5	-0.35197	3602.5	-0.34966	3602.7	-0.23512		3606.7	-1.40055	3607.15	-1.39339	3606.7	-1.38731	3607.65	-0.68669
															3603.05	-0.19864	3602.6	-0.35215	3602.6	-0.34992	3602.8	-0.23508		3606.8	-1.40097	3607.25	-1.39398	3606.8	-1.38644	3607.75	-0.68657
															3603.15	-0.19867	3602.7	-0.35231	3602.7	-0.35018	3602.9	-0.23498		3606.9	-1.40139	3607.35	-1.39406	3606.9	-1.3857	3607.85	-0.68649
															3603.25	-0.1987	3602.8	-0.35242	3602.8	-0.3504	3603	-0.23485		3607	-1.4017	3607.45	-1.39374	3607	-1.38511	3607.95	-0.68643
															3603.35	-0.19876	3602.9	-0.35247	3602.9	-0.35053	3603.1	-0.23472		3607.1	-1.40185	3607.55	-1.39317	3607.1	-1.38467	3608.05	-0.6864
															3603.45	-0.19885	3603	-0.35247	3603	-0.35057	3603.2	-0.23459		3607.2	-1.40179	3607.65	-1.39255	3607.2	-1.38436	3608.15	-0.68639
															3603.55	-0.199	3603.1	-0.35239	3603.1	-0.35055	3603.3	-0.23449		3607.3	-1.40152	3607.75	-1.39205	3607.3	-1.38414	3608.25	-0.68643
															3603.65	-0.1992	3603.2	-0.35222	3603.2	-0.35052	3603.4	-0.23439		3607.4	-1.40109	3607.85	-1.39176	3607.4	-1.38399	3608.35	-0.68653
															3603.75	-0.19943	3603.3	-0.35194	3603.3	-0.35049	3603.5	-0.23431		3607.5	-1.40057	3607.95	-1.39173	3607.5	-1.38391	3608.45	-0.68673
															3603.85	-0.19967	3603.4	-0.35158	3603.4	-0.35049	3603.6	-0.23425		3607.6	-1.40005	3608.05	-1.39192	3607.6	-1.38388	3608.55	-0.68701
															3603.95	-0.19989	3603.5	-0.35118	3603.5	-0.35054	3603.7	-0.23421		3607.7	-1.39961	3608.15	-1.39223	3607.7	-1.38395	3608.65	-0.68739
															3604.05	-0.20007	3603.6	-0.35079	3603.6	-0.35062	3603.8	-0.2342		3607.8	-1.3993	3608.25	-1.39258	3607.8	-1.38413	3608.75	-0.68782
															3604.15	-0.20022	3603.7	-0.35045	3603.7	-0.35072	3603.9	-0.23424		3607.9	-1.39914	3608.35	-1.39287	3607.9	-1.38446	3608.85	-0.68828
															3604.25	-0.20034	3603.8	-0.35018	3603.8	-0.35083	3604	-0.23432		3608	-1.39911	3608.45	-1.39306	3608	-1.38493	3608.95	-0.68872
															3604.35	-0.20044	3603.9	-0.34996	3603.9	-0.35093	3604.1	-0.23444		3608.1	-1.39919	3608.55	-1.39314	3608.1	-1.3855	3609.05	-0.68912
															3604.45	-0.2005	3604	-0.34982	3604	-0.35102	3604.2	-0.23457		3608.2	-1.3993	3608.65	-1.39316	3608.2	-1.38614	3609.15	-0.68944
															3604.55	-0.20051	3604.1	-0.34976	3604.1	-0.3511	3604.3	-0.23467		3608.3	-1.39938	3608.75	-1.3932	3608.3	-1.38677	3609.25	-0.68968
															3604.65	-0.20047	3604.2	-0.34982	3604.2	-0.35119	3604.4	-0.23472		3608.4	-1.39938	3608.85	-1.39335	3608.4	-1.38733	3609.35	-0.68982
															3604.75	-0.20038	3604.3	-0.35	3604.3	-0.3513	3604.5	-0.23471		3608.5	-1.39924	3608.95	-1.39364	3608.5	-1.38779	3609.45	-0.68987
															3604.85	-0.20024	3604.4	-0.3503	3604.4	-0.35146	3604.6	-0.23463		3608.6	-1.39896	3609.05	-1.39407	3608.6	-1.38807	3609.55	-0.68985
															3604.95	-0.20004	3604.5	-0.35071	3604.5	-0.35166	3604.7	-0.23452		3608.7	-1.39853	3609.15	-1.39453	3608.7	-1.38816	3609.65	-0.68981
															3605.05	-0.19979	3604.6	-0.35117	3604.6	-0.35185	3604.8	-0.23439		3608.8	-1.39801	3609.25	-1.39484	3608.8	-1.38803	3609.75	-0.68979
															3605.15	-0.19953	3604.7	-0.35166	3604.7	-0.352	3604.9	-0.23428		3608.9	-1.39743	3609.35	-1.39484	3608.9	-1.38769	3609.85	-0.68985
															3605.25	-0.1993	3604.8	-0.35211	3604.8	-0.35205	3605	-0.2342		3609	-1.39684	3609.45	-1.3944	3609	-1.38717	3609.95	-0.69
															3605.35	-0.19913	3604.9	-0.3525	3604.9	-0.35197	3605.1	-0.23414		3609.1	-1.39629	3609.55	-1.3935	3609.1	-1.38652	3610.05	-0.69025
															3605.45	-0.19905	3605	-0.3528	3605	-0.35177	3605.2	-0.23411		3609.2	-1.39579	3609.65	-1.39221	3609.2	-1.38579	3610.15	-0.6906
															3605.55	-0.19906	3605.1	-0.35299	3605.1	-0.35146	3605.3	-0.23408		3609.3	-1.39533	3609.75	-1.39072	3609.3	-1.38505	3610.25	-0.69101
															3605.65	-0.19916	3605.2	-0.35302	3605.2	-0.3511	3605.4	-0.23406		3609.4	-1.39492	3609.85	-1.38926	3609.4	-1.38433	3610.35	-0.69147
															3605.75	-0.1993	3605.3	-0.3529	3605.3	-0.35075	3605.5	-0.23403		3609.5	-1.39453	3609.95	-1.38804	3609.5	-1.38368	3610.45	-0.69196
															3605.85	-0.19946	3605.4	-0.35265	3605.4	-0.35046	3605.6	-0.23399		3609.6	-1.39417	3610.05	-1.38726	3609.6	-1.38313	3610.55	-0.69245
															3605.95	-0.19964	3605.5	-0.35233	3605.5	-0.35024	3605.7	-0.23394		3609.7	-1.39384	3610.15	-1.38701	3609.7	-1.3827	3610.65	-0.69294
															3606.05	-0.1998	3605.6	-0.35199	3605.6	-0.35009	3605.8	-0.23387		3609.8	-1.39354	3610.25	-1.38732	3609.8	-1.38242	3610.75	-0.69342
															3606.15	-0.19996	3605.7	-0.3517	3605.7	-0.34998	3605.9	-0.23379		3609.9	-1.39327	3610.35	-1.3881	3609.9	-1.38227	3610.85	-0.69388
															3606.25	-0.20009	3605.8	-0.35146	3605.8	-0.34989	3606	-0.23369		3610	-1.39301	3610.45	-1.38918	3610	-1.38223	3610.95	-0.69432
															3606.35	-0.20017	3605.9	-0.35126	3605.9	-0.34983	3606.1	-0.23356		3610.1	-1.39279	3610.55	-1.39035	3610.1	-1.38228	3611.05	-0.69475
															3606.45	-0.20022	3606	-0.35109	3606	-0.34978	3606.2	-0.2334		3610.2	-1.39263	3610.65	-1.39136	3610.2	-1.38239	3611.15	-0.69515
															3606.55	-0.20021	3606.1	-0.35094	3606.1	-0.34976	3606.3	-0.23321		3610.3	-1.39256	3610.75	-1.39201	3610.3	-1.38254	3611.25	-0.69553
															3606.65	-0.20015	3606.2	-0.35081	3606.2	-0.34976	3606.4	-0.23299		3610.4	-1.39262	3610.85	-1.39218	3610.4	-1.38274	3611.35	-0.69588
															3606.75	-0.20003	3606.3	-0.3507	3606.3	-0.34978	3606.5	-0.23277		3610.5	-1.39284	3610.95	-1.39179	3610.5	-1.38298	3611.45	-0.69615
															3606.85	-0.19985	3606.4	-0.35065	3606.4	-0.34984	3606.6	-0.23256		3610.6	-1.39322	3611.05	-1.39088	3610.6	-1.38327	3611.55	-0.69634
															3606.95	-0.19964	3606.5	-0.3507	3606.5	-0.3499	3606.7	-0.23236		3610.7	-1.39374	3611.15	-1.38956	3610.7	-1.38361	3611.65	-0.6964
															3607.05	-0.19942	3606.6	-0.35085	3606.6	-0.34997	3606.8	-0.23219		3610.8	-1.39439	3611.25	-1.388	3610.8	-1.38402	3611.75	-0.69633
															3607.15	-0.19924	3606.7	-0.35109	3606.7	-0.35002	3606.9	-0.23204		3610.9	-1.39512	3611.35	-1.38641	3610.9	-1.38446	3611.85	-0.69615
															3607.25	-0.19912	3606.8	-0.35136	3606.8	-0.35005	3607	-0.23193		3611	-1.39588	3611.45	-1.38497	3611	-1.38491	3611.95	-0.69586
															3607.35	-0.19905	3606.9	-0.3516	3606.9	-0.35007	3607.1	-0.23184		3611.1	-1.39658	3611.55	-1.38382	3611.1	-1.38534	3612.05	-0.69549
															3607.45	-0.19902	3607	-0.35174	3607	-0.35008	3607.2	-0.23175		3611.2	-1.39716	3611.65	-1.38302	3611.2	-1.38571	3612.15	-0.69506
															3607.55	-0.199	3607.1	-0.35175	3607.1	-0.3501	3607.3	-0.23166		3611.3	-1.39755	3611.75	-1.38261	3611.3	-1.386	3612.25	-0.6946
															3607.65	-0.19897	3607.2	-0.35162	3607.2	-0.35016	3607.4	-0.23158		3611.4	-1.3977	3611.85	-1.38259	3611.4	-1.38623	3612.35	-0.69412
															3607.75	-0.19894	3607.3	-0.35136	3607.3	-0.35025	3607.5	-0.23152		3611.5	-1.3976	3611.95	-1.38289	3611.5	-1.38639	3612.45	-0.69364
															3607.85	-0.1989	3607.4	-0.35106	3607.4	-0.35036	3607.6	-0.23151		3611.6	-1.39726	3612.05	-1.38345	3611.6	-1.3865	3612.55	-0.69321
															3607.95	-0.19889	3607.5	-0.35079	3607.5	-0.3505	3607.7	-0.23156		3611.7	-1.39671	3612.15	-1.38416	3611.7	-1.38658	3612.65	-0.69285
															3608.05	-0.19891	3607.6	-0.3506	3607.6	-0.35067	3607.8	-0.23169		3611.8	-1.39599	3612.25	-1.38489	3611.8	-1.38663	3612.75	-0.69258
															3608.15	-0.19897	3607.7	-0.35051	3607.7	-0.35088	3607.9	-0.23189		3611.9	-1.39517	3612.35	-1.38555	3611.9	-1.38669	3612.85	-0.69243
															3608.25	-0.19907	3607.8	-0.3505	3607.8	-0.35113	3608	-0.23214		3612	-1.39431	3612.45	-1.38611	3612	-1.38676	3612.95	-0.69239
															3608.35	-0.1992	3607.9	-0.35049	3607.9	-0.35139	3608.1	-0.23243		3612.1	-1.39349	3612.55	-1.38659	3612.1	-1.38684	3613.05	-0.69245
															3608.45	-0.19935	3608	-0.35046	3608	-0.35165	3608.2	-0.23273		3612.2	-1.39276	3612.65	-1.38709	3612.2	-1.38692	3613.15	-0.69262
															3608.55	-0.1995	3608.1	-0.35037	3608.1	-0.35186	3608.3	-0.23301		3612.3	-1.39219	3612.75	-1.38771	3612.3	-1.38699	3613.25	-0.69285
															3608.65	-0.19965	3608.2	-0.35025	3608.2	-0.35201	3608.4	-0.23326		3612.4	-1.39185	3612.85	-1.3885	3612.4	-1.38704	3613.35	-0.69316
															3608.75	-0.19978	3608.3	-0.35014	3608.3	-0.35208	3608.5	-0.23349		3612.5	-1.39176	3612.95	-1.38946	3612.5	-1.38708	3613.45	-0.69351
															3608.85	-0.1999	3608.4	-0.35012	3608.4	-0.3521	3608.6	-0.23367		3612.6	-1.3919	3613.05	-1.39051	3612.6	-1.38716	3613.55	-0.69389
															3608.95	-0.20003	3608.5	-0.35021	3608.5	-0.35209	3608.7	-0.23381		3612.7	-1.39222	3613.15	-1.39153	3612.7	-1.38728	3613.65	-0.69429
															3609.05	-0.20015	3608.6	-0.35044	3608.6	-0.35211	3608.8	-0.23389		3612.8	-1.39264	3613.25	-1.39239	3612.8	-1.38748	3613.75	-0.69469
															3609.15	-0.20029	3608.7	-0.35073	3608.7	-0.35217	3608.9	-0.23391		3612.9	-1.39308	3613.35	-1.39297	3612.9	-1.38775	3613.85	-0.69507
															3609.25	-0.20042	3608.8	-0.35104	3608.8	-0.35225	3609	-0.23387		3613	-1.39346	3613.45	-1.39317	3613	-1.38806	3613.95	-0.69542
															3609.35	-0.20054	3608.9	-0.35131	3608.9	-0.35233	3609.1	-0.23375		3613.1	-1.39376	3613.55	-1.39297	3613.1	-1.38841	3614.05	-0.69572
															3609.45	-0.20064	3609	-0.35149	3609	-0.35236	3609.2	-0.23358		3613.2	-1.39399	3613.65	-1.39237	3613.2	-1.38878	3614.15	-0.69597
															3609.55	-0.20072	3609.1	-0.3516	3609.1	-0.3523	3609.3	-0.23339		3613.3	-1.39419	3613.75	-1.39143	3613.3	-1.38915	3614.25	-0.69615
															3609.65	-0.20078	3609.2	-0.35164	3609.2	-0.35215	3609.4	-0.23321		3613.4	-1.3944	3613.85	-1.39026	3613.4	-1.38951	3614.35	-0.69625
															3609.75	-0.20084	3609.3	-0.35164	3609.3	-0.35192	3609.5	-0.23308		3613.5	-1.39466	3613.95	-1.38897	3613.5	-1.38984	3614.45	-0.69627
															3609.85	-0.2009	3609.4	-0.35166	3609.4	-0.35167	3609.6	-0.233		3613.6	-1.39501	3614.05	-1.3877	3613.6	-1.39013	3614.55	-0.69619
															3609.95	-0.20098	3609.5	-0.35173	3609.5	-0.35143	3609.7	-0.23294		3613.7	-1.3955	3614.15	-1.38653	3613.7	-1.39037	3614.65	-0.69604
															3610.05	-0.20106	3609.6	-0.35182	3609.6	-0.35125	3609.8	-0.23286		3613.8	-1.3961	3614.25	-1.38554	3613.8	-1.39057	3614.75	-0.69583
															3610.15	-0.20116	3609.7	-0.3519	3609.7	-0.35115	3609.9	-0.23276		3613.9	-1.39679	3614.35	-1.38469	3613.9	-1.39075	3614.85	-0.69557
															3610.25	-0.20127	3609.8	-0.3519	3609.8	-0.35109	3610	-0.2326		3614	-1.39748	3614.45	-1.38393	3614	-1.39093	3614.95	-0.69529
															3610.35	-0.2014	3609.9	-0.35179	3609.9	-0.35104	3610.1	-0.2324		3614.1	-1.39807	3614.55	-1.38316	3614.1	-1.39111	3615.05	-0.69498
															3610.45	-0.20154	3610	-0.35154	3610	-0.35096	3610.2	-0.23218		3614.2	-1.39848	3614.65	-1.38236	3614.2	-1.39131	3615.15	-0.69466
															3610.55	-0.20167	3610.1	-0.35119	3610.1	-0.35082	3610.3	-0.23198		3614.3	-1.39866	3614.75	-1.38154	3614.3	-1.39152	3615.25	-0.69432
															3610.65	-0.20176	3610.2	-0.3508	3610.2	-0.35063	3610.4	-0.23184		3614.4	-1.39859	3614.85	-1.38084	3614.4	-1.39172	3615.35	-0.69395
															3610.75	-0.2018	3610.3	-0.35044	3610.3	-0.35044	3610.5	-0.2318		3614.5	-1.3983	3614.95	-1.3804	3614.5	-1.3919	3615.45	-0.69358
															3610.85	-0.20176	3610.4	-0.35017	3610.4	-0.3503	3610.6	-0.23187		3614.6	-1.39785	3615.05	-1.38036	3614.6	-1.39203	3615.55	-0.69321
															3610.95	-0.20164	3610.5	-0.35003	3610.5	-0.35028	3610.7	-0.23201		3614.7	-1.3973	3615.15	-1.38079	3614.7	-1.39211	3615.65	-0.69285
															3611.05	-0.20143	3610.6	-0.35002	3610.6	-0.35037	3610.8	-0.2322		3614.8	-1.39673	3615.25	-1.3817	3614.8	-1.39212	3615.75	-0.69253
															3611.15	-0.20115	3610.7	-0.35012	3610.7	-0.35055	3610.9	-0.23241		3614.9	-1.39621	3615.35	-1.38301	3614.9	-1.39206	3615.85	-0.69225
															3611.25	-0.20082	3610.8	-0.3503	3610.8	-0.35072	3611	-0.23262		3615	-1.39579	3615.45	-1.38459	3615	-1.39191	3615.95	-0.69201
															3611.35	-0.20048	3610.9	-0.35056	3610.9	-0.35082	3611.1	-0.23285		3615.1	-1.39551	3615.55	-1.38628	3615.1	-1.39171	3616.05	-0.6918
															3611.45	-0.20015	3611	-0.35086	3611	-0.35079	3611.2	-0.23309		3615.2	-1.39543	3615.65	-1.3879	3615.2	-1.39148	3616.15	-0.69161
															3611.55	-0.19985	3611.1	-0.35119	3611.1	-0.35064	3611.3	-0.23335		3615.3	-1.39555	3615.75	-1.38922	3615.3	-1.39126	3616.25	-0.69142
															3611.65	-0.1996	3611.2	-0.35153	3611.2	-0.3504	3611.4	-0.23359		3615.4	-1.39587	3615.85	-1.39007	3615.4	-1.39112	3616.35	-0.69122
															3611.75	-0.19941	3611.3	-0.35186	3611.3	-0.35013	3611.5	-0.2338		3615.5	-1.39639	3615.95	-1.39033	3615.5	-1.39107	3616.45	-0.69102
															3611.85	-0.19927	3611.4	-0.35218	3611.4	-0.34987	3611.6	-0.23393		3615.6	-1.39708	3616.05	-1.38996	3615.6	-1.39111	3616.55	-0.69081
															3611.95	-0.1992	3611.5	-0.35244	3611.5	-0.34962	3611.7	-0.23397		3615.7	-1.39791	3616.15	-1.38907	3615.7	-1.39123	3616.65	-0.69062
															3612.05	-0.1992	3611.6	-0.35264	3611.6	-0.34938	3611.8	-0.23391		3615.8	-1.39885	3616.25	-1.38785	3615.8	-1.39135	3616.75	-0.69046
[truncated: 33 more rows]

[truncated: 7 more sheets: Figure 5, Figure 6, Figure S25, Figure S27-S29, Figure S33-S35, Figure S36, Figure S38-S39]
